# Supplementary material for: Dicer-Dependent Biogenesis of Small RNAs Derived from 7SL RNA
Source: PLoS One. 2012 Jul 12;7(7):e40705. doi: 10.1371/journal.pone.0040705 (PMC3395682; doi:10.1371/journal.pone.0040705)
Supplement: Table S1 — Alu-derived small RNAs. (XLS) [file pone.0040705.s005.xls]

## Sheet: Sheet1
sRNA in con sample	sRNA_count	sRNA_length	sRNA_fist_nt	sRNA_sequence
t0000067	18421	18	G	GAGTTCTGGGCTGTAGTG
t0000068	18391	25	C	CCTGAGCAACATAGCGAGACCCCGT
t0000428	2532	19	G	GGAGTTCTGGGCTGTAGTG
t0000879	1171	26	A	AGGTGGGAGGATCGCTTGAGCCCAGG
t0001333	756	27	A	AGCCTGAGCAACATAGCGAGACCCCGT
t0001573	635	22	C	CCTGGGCAACATAGCGAGACCC
t0001604	623	27	C	CTGTAGTCCCAGCTACTCGGGAGGCTG
t0001630	613	24	C	CTGAGCAACATAGCGAGACCCCGT
t0001747	566	23	A	AGGCTGGAGGATCGCTTGAGTCC
t0001751	565	22	C	CCTGAGCAACATAGCGAGACCC
t0001880	524	18	C	CGGGCGTGGTGGTGGGGG
t0001960	495	20	A	AGGAGTTCTGGGCTGTAGTG
t0001979	490	23	C	CGGTGGCGCGTGCCTGTAGTCCC
t0002096	462	26	T	TGTAGTCCCAGCTACTCGGGAGGCTG
t0002430	400	18	A	AACATAGTGAGACCCTGC
t0002639	368	22	A	AGGCTGAGGCTGGAGGATCGCT
t0002891	333	24	C	CCTGAGCAACATAGCGAGACCCCG
t0002936	327	30	C	CCTGGGCAACATAGCGAGACCCCGTCTCTA
t0002999	319	26	C	CCTGGGCAACATAGCGAGACCCCGTC
t0003216	296	18	A	ATCGCGCCTGTGAATAGC
t0003341	283	25	C	CCTGGGCAACATAGCGAGACCCCGT
t0003474	272	19	C	CAACATAGCGAGACCCCGT
t0003896	241	19	C	CAACATAGTGAGACCCTGC
t0004089	229	21	C	CCTGAGCAACATAGCGAGACC
t0004144	226	28	C	CCTGTAGTCCCAGCTACTCGGGAGGCTG
t0004436	210	21	A	AGCAACATAGCGAGACCCCGT
t0004536	205	23	A	ATCGCGCCTGTGAATAGCCACTG
t0004593	202	21	T	TCTGGGCAACAAAGTGAGACC
t0005076	179	19	A	AGGCTGGAGGATCGCTTGA
t0005248	173	23	T	TGAGCAACATAGCGAGACCCCGT
t0005449	165	23	C	CCTGAGCAACATAGCGAGACCCC
t0005561	161	26	G	GCCTGAGCAACATAGCGAGACCCCGT
t0005570	161	26	C	CCTGAGCAACATAGCGAGACCCCGTC
t0005657	159	20	A	AGGCTGGTCTTGAACTCCTG
t0005697	157	18	A	AGGAGTTCTGGGCTGTAG
t0005856	153	22	T	TCTGGGCAACAAAGTGAGACCT
t0005976	150	27	G	GTTGGCCAGGCTGGTCTCGAACTCCTG
t0006157	145	18	A	AGGCTGGAGGATCGCTTG
t0006201	144	22	G	GGTGGCGCGTGCCTGTAGTCCC
t0006313	141	18	C	CCTGGGCAACATAGCGAG
t0006366	140	21	C	CAGGCTGGTCTTGAACTCCTG
t0006615	134	18	C	CCTGAGCAACATAGCGAG
t0007665	114	26	A	AGGCTGGAGGATCGCTTGAGTCCAGG
t0008164	106	23	G	GCCAGGCTGGTCTTGAACTCCTG
t0008237	105	20	T	TCTGGGCAACAAAGTGAGAC
t0009725	87	19	A	AGGATCGCTTGAGCCCAGG
t0009736	87	22	A	AGGCTGGAGGATCGCTTGAGTC
t0010485	80	21	G	GGCTGAGGCTGGAGGATCGCT
t0010492	80	18	G	GGAGTTCTGGGCTGTAGT
t0010671	79	21	C	CCTGGGCAACATAGCGAGACC
t0010968	76	20	G	GCACGATCTCGGCTCACTGC
t0010969	76	18	G	GCTGGTCTTGAACTCCTG
t0011071	76	30	C	CCTGAGCAACATAGCGAGACCCCGTCTCTA
t0011187	75	22	A	AGGTGGGAGGATCGCTTGAGCC
t0011335	74	25	C	CCTGGGCAACATAGTGAGACCCTGC
t0011351	73	18	C	CAAGATCAGGATGTTCTT
t0011518	72	18	C	CGGGCGTGGTGGGGGGGG
t0011562	72	21	C	CTGGGCAACATAGCGAGACCC
t0011618	71	19	G	GGCTGAGGCTGGAGGATCG
t0011730	71	21	G	GCACGATCTCGGCTCACTGCA
t0012107	68	22	C	CGGTGGCGCGTGCCTGTAGTCC
t0012241	67	23	T	TTTTAGAGACGGGGTCTTGCTCT
t0012353	67	19	A	ATCGCGCCTGTGAATAGCC
t0012712	65	18	A	AACATAGCGAGACCCCGT
t0012859	64	23	A	AGGCTGAGGCTGGAGGATCGCTT
t0012979	63	20	G	GCAACATAGTGAGACCCTGC
t0013031	63	29	C	CCTGGGCAACATAGCGAGACCCCGTCTCT
t0013182	62	29	C	CCTGAGCAACATAGCGAGACCCCGTCTCT
t0013379	61	19	T	TAATTTTTGGATTTTTAGC
t0013543	60	19	C	CCTGAGCAACATAGCGAGA
t0013582	60	19	A	AGGAGTTCTGGGCTGTAGT
t0013786	59	24	G	GGGAGGCTGAGGCAGGAGAATGGC
t0014074	58	27	G	GTTGGTCAGGCTGGTCTCGAACTCCTG
t0014164	57	23	C	CTGGAGGATCGCTTGAGTCCAGG
t0014215	57	22	A	ATCGCGCCTGTGAATAGCCACT
t0014276	57	21	C	CAGGCTGGTCTCGAACTCCTG
t0014304	57	20	A	AGGCTGGTCTCGAACTCCTG
t0014486	56	20	A	AGGCTGGAGGATCGCTTGAG
t0014512	56	21	C	CTGAGCAACATAGCGAGACCC
t0014590	55	26	C	CGTGCCTGTAGTCCCAGCTACTCGGG
t0014974	54	21	C	CGGTGGCGCGTGCCTGTAGTC
t0015041	53	27	G	GTTGGCCAGGCTGGTCTTGAACTCCTG
t0015157	53	21	A	AGGCTGAGGCTGGAGGATCGC
t0015168	53	27	G	GTTGGTCAGGCTGGTCTCAAACTCCTG
t0016063	50	20	C	CCTGAGCAACATAGCGAGAC
t0016150	49	24	A	AGCCTGAGCAACATAGCGAGACCC
t0017359	45	18	A	AGACAAAGGTTGCAATGA
t0017453	45	26	T	TTGCCCAGGCTGGTCTTGAACTCCTG
t0017754	44	20	G	GCAACATAGCGAGACCCCGT
t0017791	44	21	A	AGGCTGAGGCAGGAGAATGGC
t0017865	44	27	A	ATTGGCCAGGCTGGTCTCGAACTCCTG
t0018374	43	19	C	CGGTGGCGCGTGCCTGTAG
t0018729	42	24	G	GCCCAGGCTGGTCTTGAACTCCTG
t0018959	41	22	C	CCTGTAGTCCCAGCTACTCGGG
t0019659	40	26	T	TTGGCCAGGCTGGTCTCGAACTCCTG
t0019663	40	19	G	GCAACATAGTGAGACCCTG
t0020693	37	20	G	GAGGATCGCTTGAGTCCAGG
t0020980	37	21	G	GGCAACATAGTGAGACCCTGC
t0021314	36	25	C	CGGTGGCGCGTGCCTGTAGTCCCAG
t0021798	35	27	C	CTGGTCTCGAACTCCTGACCTCAGGTG
t0022046	35	24	C	CTGGTCTCGAACTCCTGACCTCTG
t0022292	34	26	C	CTGAGGCTGGAGGATCGCTTGAGTCC
t0022339	34	20	G	GAGGATCGCTTGAGCCCAGG
t0022374	34	24	A	AGGCTGGAGGATCGCTTGAGTCCA
t0023492	32	22	G	GGCTGAGGCTGGAGGATCGCTT
t0023846	32	20	T	TGAGCAACATAGCGAGACCC
t0024165	31	21	C	CACGATCTCGGCTTACTGCAA
t0024341	31	21	G	GTGGCGCGTGCCTGTAGTCCC
t0024359	31	24	G	GTGGGAGGATCGCTTGAGCCCAGG
t0024442	31	21	T	TACTCAAGAGGCTGAAGAGGA
t0024443	31	19	T	TCTGGGCAACAAAGTGAGA
t0024486	31	20	G	GGCAACATAGTGAGACCCTG
t0024582	31	19	T	TTTTAGAGACGGGGTCTTG
t0024939	30	22	C	CCAGGCTGGTCTTGAACTCCTG
t0025119	30	19	G	GGCTGGTCTTGAACTCCTG
t0025446	29	18	C	CCAGGCTGGAGTGCAGTG
t0025480	29	26	G	GGCAACATAGCGAGACCCCGTCTCTA
t0025514	29	28	A	ACTCGGGAGGCTGAGGCAGGAGAATGGC
t0025595	29	27	A	ATCGCGCCTGTGAATAGCCACTGCACT
t0025699	29	21	C	CAGACTGGTCTTGAACTCCTG
t0025735	29	26	T	TTGGCCAGGCTGGTCTTGAACTCCTG
t0025959	29	23	G	GTGGGAGGACTGCTTGAGCCCTG
t0026365	28	26	C	CTCGGGAGGCTGAGGCTGGAGGATCG
t0026449	28	27	C	CTCGGGAGGCTGAGGCAGGAGAATGGC
t0026464	28	27	G	GCTGAGGCTGGAGGATCGCTTGAGTCC
t0026708	28	21	A	AGGCTGGAGGATCGCTTGAGT
t0026786	28	18	C	CAACATAGCGAGACCCCG
t0026881	28	25	A	AGGTGGGAGGATCGCTTGAGCCCAG
t0026926	28	20	G	GGCTGAGGCTGGAGGATCGC
t0027094	27	25	A	ATCGCGCCTGTGAATAGCCACTGCA
t0027291	27	22	T	TGGGAGGTTGAGGCTGCAGTGA
t0027525	27	18	C	CAACATAGTGAGACCCTG
t0027875	26	21	G	GCGCGATCTCGGCTCACTGCA
t0028394	26	24	C	CCTGGGCAACATAGCGAGACCCCG
t0028678	26	18	G	GGATCGCTTGAGCCCAGG
t0028704	26	25	A	AGGCTGGAGGATCGCTTGAGTCCAG
t0028986	25	18	A	AGTACTTGGATGGGAGAC
t0029027	25	19	G	GGCTGGTCTCGAACTCCTG
t0029110	25	20	G	GGTGGCGCGTGCCTGTAGTC
t0029162	25	22	C	CACGATCTCGGCTCACTGCAAG
t0029446	25	20	A	AGGAGTTCGAGACCAGCCTG
t0029780	25	24	G	GCCCAGACTGGTCTTGAACTCCTG
t0029784	25	18	A	AGGATCGCTTGAGCCCAG
t0029799	25	20	A	AGGCTGAGGCTGGAGGATCG
t0029911	24	21	C	CAGGCTGGTCTTGAACTTCTG
t0029937	24	20	T	TACTCAAGAGGCTGAAGAGG
t0030036	24	18	A	AAGAAAATAAGACTTTGC
t0030072	24	19	C	CGCCTGTGAATAGCCACTG
t0030206	24	30	C	CTACTCGGGAGGCTGAGGCAGGAGAATGGC
t0030518	24	23	C	CCTGGGCAACATAGCGAGACCCC
t0030606	24	23	G	GCCAGGCTGGTCTCGAACTCCTG
t0030771	24	21	A	AAAGACCACAATTACTTTTGC
t0030807	24	19	G	GAGGCTGGAGGATCGCTTG
t0031095	23	29	A	ATGTTGGCCAGGCTGGTCTCGAACTCCTG
t0031126	23	20	C	CTGGTCTCGAACTCCTGGGC
t0031519	23	21	G	GGCAACATAGCGAGACCCCGT
t0031684	23	25	C	CAGCCTGAGCAACATAGCGAGACCC
t0031819	23	21	C	CTCGGGAGGCTGAGGCTGGAG
t0032079	22	27	A	AGCCTGGGCAACATAGCGAGACCCCGT
t0032703	22	18	T	TGCAGTAGCTGGATCACA
t0033414	21	18	G	GCGCGTGCCTGTAGTCCC
t0033706	21	20	G	GGCTGAGGCAGGAGAATGGC
t0033927	21	19	C	CAGATCACCTGAGGTCAGG
t0033933	21	21	G	GGCGACAAAACGAGACCCTGT
t0034020	21	18	A	AGCCTGAGCAACATAGCG
t0034177	21	26	C	CGGTGGCGCGTGCCTGTAGTCCCAGC
t0034261	21	23	A	ATCTCGGCTCACTGCAACCTCTG
t0034434	21	24	C	CCTGGGCAACATAGTGAGACCCTG
t0034649	21	24	C	CACTCCAGCCTGGGCAACATAGCG
t0034971	20	20	A	ATCGCGCCTGTGAATAGCCA
t0034989	20	21	G	GGTGGCGCGTGCCTGTAGTCC
t0035034	20	24	G	GGCCAGGCTGGTCTTGAACTCCTG
t0035113	20	25	C	CTGGGCAACATAGCGAGACCCCGTC
t0035140	20	20	C	CTCCAGCCTGGGCAACATAG
t0035154	20	24	C	CTACTCGGGAGGCTGAGGCTGGAG
t0035362	20	25	G	GGTGGCGCGTGCCTGTAGTCCCAGC
t0035388	20	21	C	CGCGCCTGTGAATAGCCACTG
t0035596	20	23	A	AGCCTGGAAGCTGGAGCCTGCAG
t0035862	20	19	G	GCATGATCTCGGCTCACTG
t0036097	20	21	C	CAGACTGGTCTCGAACTCCTG
t0036150	20	20	C	CTGGTCTTGAACTCCTGGGC
t0036170	20	28	T	TGTTGGCCAGGCTGGTCTCGAACTCCTG
t0036214	19	25	G	GCTGGTCTCGAACTCCTGACCTCTG
t0036447	19	22	C	CTTGAACTCCTGACCTCAGGTG
t0036748	19	22	C	CTGAGCAACATAGCGAGACCCC
t0037407	19	24	C	CGGTGGCGCGTGCCTGTAGTCCCA
t0037585	19	24	A	ATCGCGCCTGTGAATAGCCACTGC
t0038105	18	18	C	CACTTTGGGAGGCTGAGG
t0038135	18	20	C	CAACATGATGAAACCTGATC
t0038330	18	20	C	CCTGGGCAACATAGCGAGAC
t0038764	18	19	C	CTCAAGAGGCTGAAGAGGA
t0038855	18	19	A	AGGCTGAGGCTGGAGGATC
t0039026	18	26	G	GTTGGCCAGGCTGGTCTCGAACTCTG
t0039142	18	18	G	GAGTTCGAGACCAGCCTG
t0039330	18	28	G	GTGTGATCTCGGCTCACTGCAACCTCTG
t0039467	18	21	A	AGGTGGGAGGATCGCTTGAGC
t0039489	18	26	G	GTTGGTCAGGCTGGTCTCGAACTCTG
t0039511	18	26	G	GTTGGTCAGGCTGGTCTCGAACTCCG
t0039590	18	24	A	AGCCTGGGCAACATAGCGAGACCC
t0039771	18	18	A	AACGACTGGGCTGAAGTG
t0039999	17	20	C	CGGTGGCGCGTGCCTGTAGT
t0040433	17	18	A	AGAAGAAGCTGAGCATGG
t0040881	17	20	A	AGGCTGAGGTGGGAGGATCG
t0041185	17	23	C	CCCAGGCTGGTCTTGAACTCCTG
t0041195	17	21	T	TCTGGGCAACAAAGTGAGACA
t0041551	17	20	C	CACGATCTCGGCTTACTGCA
t0041925	16	25	C	CTGAGCAACATAGCGAGACCCCGTC
t0041999	16	21	C	CAGGAGTTCTGGGCTGTAGTG
t0042230	16	19	G	GCACGATCTCGGCTCACTG
t0042266	16	28	G	GCGCGATCTCGGCTCACTGCAAGCTCTG
t0042371	16	29	C	CTGGGCAACATAGCGAGACCCCGTCTCTA
t0042629	16	20	A	AGCTACTCGGGAGGCTGAGG
t0042732	16	22	T	TTGCCCAGGCTGGAGTGCAGTG
t0042843	16	27	C	CTCAGGAGGCTGAGGCAGGAGAATGGC
t0042935	16	20	G	GTGGCGCGTGCCTGTAGTCC
t0042937	16	19	C	CCCAGGCTGGAGTGCAGTG
t0043023	16	18	A	AGGCAGGAGAATGGCGTG
t0043132	16	30	C	CTACTCAGGAGGCTGAGGCAGGAGAATGGC
t0043147	16	19	T	TGAATAGCCACTGCACTCC
t0043241	16	25	C	CGGGAGGCTGAGGCAGGAGAATGGC
t0043307	16	22	G	GCTGAGGCTGGAGGATCGCTTG
t0043499	16	24	G	GAACCCATGAGGTTGAGGCTGCAG
t0043577	16	20	A	AGCAACATAGCGAGACCCCG
t0043664	16	18	G	GCTGGTCTCGAACTCCTG
t0043734	16	19	G	GCTACTCGGGAGGCTGAGG
t0043769	16	26	T	TTGACCAGGCTGGTCTTGAACTCCTG
t0044005	16	18	C	CTACTCGGGAGGCTGAGG
t0044481	15	19	C	CGCGTGCCTGTAGTCCCAG
t0044730	15	18	C	CCAGCCTGGGCAACATAG
t0044845	15	20	A	AGGCTGGTCTTGAACTTCTG
t0045026	15	23	T	TGTGAATAGCCACTGCACTCCAG
t0045033	15	25	C	CCTGAGCAACATAGCGAAACCCCGT
t0045262	15	23	T	TGGGTGACACAGCGAGACTCTGA
t0045433	15	19	C	CGAGTTCGAGGCCAGCCTG
t0045443	15	18	A	AGGAGGCTGAGGCAGGAG
t0045781	15	20	A	ACTAGCTGGGACTGCAGGCA
t0045912	15	24	G	GGTGGCGCGTGCCTGTAGTCCCAG
t0045940	15	19	C	CTGGTCTCGAACTCCTGGC
t0046010	15	19	C	CAGGCTGGAGTGCAGTGGC
t0046018	15	20	G	GCGCGATCTCGGCTCACTGC
t0046054	15	21	G	GGAGGATCGCTTGAGCCCAGG
t0046141	15	25	C	CCTGAGCAACATAGCGAGACCCTGT
t0046270	15	28	G	GGCTGAGGCTGGAGGATCGCTTGAGTCC
t0046597	15	26	G	GTTGGCCAGGCTGGTCTTGAACTCCG
t0046898	14	22	G	GCACGATCTCGGCTCACTGCAA
t0047044	14	18	G	GAGGTTGAGGCTGCAGTG
t0047338	14	28	C	CTGAGGCAGGAGAATTGCTTGAACCCTG
t0047549	14	25	A	AACCCGGGAGGCGGAGCTTGCAGTG
t0047725	14	19	A	AGGATCGCTTGAGTCCAGG
t0047728	14	29	A	ATGTTGGCCAGGCTGGTCTTGAACTCCTG
t0048048	14	27	T	TGTAGTCCCAGCTACTCGGGAGGCTGA
t0048064	14	28	C	CCTGGGCAACATAGCGAGACCCCGTCTC
t0048475	14	22	T	TTTAGAGACGGGGTCTTGCTCT
t0048560	14	18	G	GGGGGAGAAGGGTCGGGG
t0048818	14	18	C	CAATATAGTAAGATCACT
t0049001	14	20	T	TGCGAGCCACTGTACCCAGC
t0049414	14	21	T	TGAATAGCCACTGCACTCCAG
t0049526	14	18	G	GGCTGAGGCTGGAGGATC
t0049635	13	20	C	CTGAGCAACATAGCGAGACC
t0049668	13	21	C	CAGCCTGAGCAACATAGCGAG
t0049787	13	25	T	TGGCCAGGCTGGTCTTGAACTCCTG
t0050233	13	22	A	AATTGGCTGGGCATGGTGGCAC
t0050482	13	19	C	CGGATCACCTGAGGTCAGG
t0050489	13	24	G	GTCCAGGCTGGTCTCGAACTCCTG
t0050525	13	20	A	AGTTCGAGACCAGCCTGGCC
t0050618	13	21	T	TGAGCAACATAGCGAGACCCC
t0050828	13	20	C	CTTTGGGAGGCTGAGGCAGG
t0051016	13	28	T	TGTTGGCCAGGCTGGTCTTGAACTCCTG
t0051206	13	19	G	GGCTGAGGTGGGAGGATCG
t0051275	13	20	G	GCTGAGGCTGGAGGATCGCT
t0051301	13	22	C	CTCGGGAGGCTGAGGCTGGAGG
t0051380	13	25	C	CAATCTCGGCTCACTGCAACCTCTG
t0051731	13	18	T	TTCGAGACCAGCCTGACC
t0052047	13	23	T	TGGGAGGATCGCTTGAGCCCAGG
t0052115	13	21	A	AGGAGTTCGAGACCAGCCTGG
t0052273	13	19	G	GTGGCGCGTGCCTGTAGTC
t0052353	13	26	C	CCAGCCTGAGCAACATAGCGAGACCC
t0052492	13	23	A	AGGCTGGTCTCGAACTCCTGACC
t0052551	13	26	C	CTACTCGGGAGGCTGAGGCTGGAGGA
t0052595	13	21	T	TTTTAGAGACGGGGTCTTGCT
t0053322	12	18	C	CAGGCTGGAGTGCAGTGG
t0053335	12	19	G	GCATGATCTTGGCTCACTG
t0053416	12	23	G	GTGGCGCGTGCCTGTAGTCCCAG
t0053430	12	20	C	CTTTGGGAGGCTGAGGCGGG
t0053820	12	21	G	GCTGGTCTCGAACTCCTGACC
t0053871	12	27	G	GTTGGTCAGGCTGGTCTTGAACTCCTG
t0054366	12	25	C	CTCGGGAGGCTGAGGCTGGAGGATC
t0054818	12	19	G	GCGCGATCTCGGCTCACTG
t0054915	12	22	C	CACTCCAGCCTGGGCAACATAG
t0054951	12	26	C	CTGGCCAGGCTGGTCTTGAACTCCTG
t0055125	12	27	C	CTGGTCTTGAACTCCTGACCTCAGGTG
t0055303	12	19	C	CAGGAGTTGCAGTTGGAGA
t0055700	12	20	A	ACCCAGGCTGGAGTGCAGTG
t0055793	12	22	G	GGGAGGATCGCTTGAGCCCAGG
t0055797	12	20	A	AGTTCGAGACCAGCCTGACC
t0056039	12	27	G	GTTAGCCAGGCTGGTCTCGAACTCCTG
t0056297	12	26	G	GCCTGGGCAACATAGCGAGACCCCGT
t0057013	11	19	C	CTGGTCTTGAACTCCTGGC
t0057420	11	26	T	TTGGTCAGGCTGGTCTCAAACTCCTG
t0057502	11	19	G	GAGGGAGGGAGGGAGGAAG
t0057902	11	25	G	GAACCCATGAGGTTGAGGCTGCAGT
t0057931	11	27	C	CCTGGGCAACATAGCGAGACCCCGTCT
t0058072	11	22	G	GGCAACATAGCGAGACCCCGTC
t0058396	11	28	G	GTGCGATCTCGGCTCACTGCAACCTCTG
t0058555	11	19	A	AATAGCCACTGCACTCCAG
t0058586	11	26	T	TCGGGAGGCTGAGGCAGGAGAATGGC
t0058690	11	25	C	CCTGAGCAACATAGCGAGACCCAGT
t0058819	11	26	A	AGCCTGAGCAACATAGCGAGACCCCG
t0058917	11	18	G	GAGTTTTGGGCTGTAGTG
t0059074	11	18	G	GAGGCGGAGCTTGCAGTG
t0059266	11	24	C	CTCGGGAGGCTGAGGCTGGAGGAT
t0059282	11	28	G	GCGTGATCTCGGCTCACTGCAACCTCTG
t0059635	11	18	G	GCTGGGACTACAGGCATG
t0059655	11	21	G	GAGGGCGAGGTGGGAGGATTG
t0059892	11	19	G	GTTCGAGACCAGCCTGGCC
t0059904	11	20	G	GAGGGCTGAGGTGGGAGGAT
t0059942	11	28	A	ACTCAGGAGGCTGAGGCAGGAGAATGGC
t0060188	11	21	C	CAGGCTGGCCTTGAACTCCTG
t0060293	11	25	C	CTACTCGGGAGGCTGAGGCTGGAGG
t0060562	11	21	T	TCTGGGCAACAAAGTGAGACT
t0060570	11	28	C	CTCGGGAGGCTGAGGCTGGAGGATCGCT
t0060667	11	24	A	AGCCTGGAAGCTGGAGCCTGCAGT
t0060839	11	21	G	GCTGGTCTTGAACTCCTGACC
t0061138	11	19	G	GCACGATCTTGGCTCACTG
t0061199	11	23	A	ATCTTGGCTCACTGCAACCTCTG
t0061271	11	27	G	GGCTGAGGCTGGAGGATCGCTTGAGTC
t0061303	11	19	T	TGAGCAACATAGCGAGACC
t0061358	11	23	A	AGCCTGAGCAACATAGCGAGACC
t0061367	11	21	C	CAGGCTGATCTTGAACTCCTG
t0061387	11	23	G	GCTAGGCTGGTCTTGAACTCCTG
t0061525	10	20	T	TTTTAGAGACGGGGTCTTGC
t0061573	10	26	G	GTTGGTCAGGCTGGTCTTGAACTCCG
t0061905	10	19	T	TCCGAGTCACGGCACCAAA
t0062009	10	21	G	GAGTTCGAGACCAGCCTGGCC
t0062055	10	19	C	CAGAGTCTCGTTCTGTTGC
t0062562	10	26	A	ACTACTACTACTACTACTACTACTAC
t0062602	10	18	C	CTTTGGGAGGCTGAGGTG
t0062655	10	22	A	AGGCTGAGGCTGGAGGATCCCT
t0062932	10	18	G	GCTGAGGCTGGAGGATCG
t0063028	10	28	C	CTGTAGTCCCAGCTACTCGGGAGGCTGA
t0063472	10	18	A	AGGTGGGAGGATCGCTTG
t0063737	10	20	G	GCGGTGGCGCGTGCCTGTAG
t0063771	10	26	T	TGGTCTCGAACTCCTGACCTCAGGTG
t0063833	10	23	G	GCCAGGCTGGTCTTGAACTTCTG
t0063946	10	20	T	TTTTAGAGACGGGGTCTTGA
t0063954	10	19	A	AGCTGAGATTGTGCCACTG
t0064269	10	24	G	GGCTGAGGCTGGAGGATCGCTTGA
t0064316	10	18	A	AGCCTGGGCAACATAGCG
t0064492	10	18	G	GTTGGTCTTGAACTCCTG
t0064679	10	21	C	CTGTAGTCCCAGCTACTCGGG
t0064759	10	25	T	TTGCCCAGGCTGGTCTTGAACTCTG
t0065008	10	19	A	AGCTGAGATTGCACCACTG
t0065092	10	22	C	CCTGGGCAACATAGTGAGACCC
t0065095	10	19	G	GCTGAGGCTGGAGGATCGC
t0065204	10	25	T	TGGGTGACACAGCGAGACTCTGTAT
t0065375	10	23	G	GTGGGAGGATTGTTTGAGCCCTG
t0065437	10	18	A	AGGCTGGAGGATCCCTTG
t0065501	10	22	G	GAGCAACATAGCGAGACCCCGT
t0065556	10	27	C	CTTGGGAGGCTGAGGCAGGAGAATGGC
t0065744	10	27	C	CTGGGGAGGCTGAGGCAGGAGAATGGC
t0066102	10	19	A	AGGCTGGAGGATCCCTTGA
t0066230	10	19	T	TAGTACTTGGATGGGAGAC
t0066590	10	20	A	AGCCTGAGCAACATAGCGAG
t0066615	10	26	T	TTGGTCAGGCTGGTCTCGAACTCCTG
t0066929	9	21	G	GGAGAATCGCTTGAACCCGGG
t0067230	9	18	T	TATGAGAGGATTACTTGA
t0067430	9	25	C	CAGGAGGCTGAGGCAGGAGAATGGC
t0067629	9	22	T	TCGCGCCTGTGAATAGCCACTG
t0067648	9	25	C	CCTGAGCAACATAGCGAGACCTCGT
t0067734	9	24	A	ATTTTTGTATTTTTAGTAGAGATG
t0067918	9	30	C	CTACTTGGGAGGCTGAGGCAGGAGAATGGC
t0068066	9	24	G	GTGGCGCGTGCCTGTAGTCCCAGC
t0068690	9	21	G	GCGGTGGCGCGTGCCTGTAGT
t0068767	9	24	G	GTCCAGGCTGGTCTTGAACTCCTG
t0068789	9	23	G	GCCTGAGCAACATAGCGAGACCC
t0069287	9	23	C	CACTCCAGCCTGAGCAACATAGC
t0069363	9	23	C	CTCGGGAGGCTGAGGCTGGAGGA
t0069605	9	19	G	GGTGGCGCGTGCCTGTAGT
t0069733	9	23	G	GCCAGACTGGTCTTGAACTCCTG
t0069771	9	26	A	AGCCTGGGCAACATAGTGAGACCCTG
t0069784	9	25	G	GGTGGGAGGATCGCTTGAGCCCAGG
t0070058	9	26	A	AGCTACTCGGGAGGCTGAGGCTGGAG
t0070403	9	18	G	GAGGTCGAGGCTGCAGTG
t0070526	9	21	C	CTATACTTTCAGGGATCATTT
t0070707	9	22	C	CCAGGAGTTCTGGGCTGTAGTG
t0070749	9	18	G	GCTGGTTTTGAACTCCTG
t0070761	9	28	G	GTGCGATCTCGGCTCACTGCAAGCTCTG
t0071461	9	24	C	CTGATCTCGAACTCCTGACCTCTG
t0071837	9	27	G	GGGCAACATAGCGAGACCCCGTCTCTA
t0071959	9	18	T	TAGTACTTGGATGGGAGA
t0072403	9	26	T	TTGGCCAGACTGGTCTCGAACTCCTG
t0072408	9	25	A	AGCCTGAGCAACATAGCGAGACCCC
t0072548	9	24	C	CTGGGCAACATAGCGAGACCCCGT
t0072640	9	19	A	AGTTCGAGACCAGCCTGGC
t0072735	9	23	A	ATCTCGGCTCACTGCAAGCTCTG
t0073269	9	20	T	TCGGCTCACTGCAACCTCTG
t0073634	8	23	T	TCTGGGCAACAAAGTGAGACCTT
t0073798	8	21	C	CAGACTGGTCTCAAACTCCTG
t0074014	8	22	C	CCAGGCTGGTCTCGAACTCCTG
t0074157	8	29	C	CTGAGCAACATAGCGAGACCCCGTCTCTA
t0074247	8	22	A	ACTCGGGAGGCTGAGGCTGGAG
t0074818	8	24	A	AGGAGGCTGAGGCAGGAGAATGGC
t0074888	8	23	G	GCCCAGGCTGGTCTTGAACTCTG
t0075124	8	18	A	AGGCAGGAGAATCTCTTG
t0075703	8	20	A	AAAGACCACAATTACTTTTG
t0076192	8	22	A	AATTAGCTGGACGTGGTAGTGT
t0076675	8	18	A	AGGGAGGGAGGGAGGAAG
t0076822	8	18	G	GTTGGACAGGCTGGTTGT
t0077141	8	24	G	GCCCAGGCTGGTCTTGAACTTCTG
t0077312	8	24	C	CTGGTCTTGAACTCCTGACCTCTG
t0077371	8	18	T	TGAACCCGGGAGGCGGAG
t0077473	8	27	G	GTTGGCCAGGCTGGTCTCGAACTTCTG
t0077542	8	25	C	CCGGAGGCTGAGGCAGGAGAATGGC
t0078282	8	18	C	CTTGAACCTGGGAGGCAG
t0078441	8	19	T	TACTCAAGAGGCTGAAGAG
t0078494	8	18	G	GTTCGAGACCAGCCTGGC
t0078536	8	21	G	GAGTTCGAGACCAGCCTGACC
t0078577	8	21	A	ATCGCGCCTGTGAATAGCCAC
t0078666	8	21	C	CCTGTAGTCCCAGCTACTCGG
t0078904	8	22	T	TTTTAGAGACGGGGTCTTGCTC
t0078919	8	24	G	GCCCAGACTGGTCTCGAACTCCTG
t0078935	8	27	A	ATTGGCCAGGCTGGTCTTGAACTCCTG
t0079078	8	21	C	CACTTTGGGAGGCTGAGGCAG
t0079102	8	21	C	CTCGGGAGGCTGAGGCAGGAG
t0079120	8	21	G	GGGAGGCTGAGGCTGGAGGAT
t0079584	8	24	G	GACCAGGCTGGTCTTGAACTCCTG
t0080270	8	19	A	AAAGTGCTGGGATTACAGG
t0080634	8	27	G	GTTGCCCAGGCTGGTCTTGAACTCCTG
t0080924	8	18	C	CAAGCAGCTGTTACTACA
t0081388	8	18	A	AAGTGCTGGGATTACAGG
t0081395	8	21	C	CTGGCTGGTCTTGAACTCCTG
t0081458	8	19	C	CCTGGGCAACATAGCGAGA
t0081465	8	24	G	GAGCCTGGAAGCTGGAGCCTGCAG
t0081713	7	23	C	CAGGAGAATCGCTTGAACCCGGG
t0081831	7	24	G	GCACGATCTCGGCTCACTGCAAGC
t0082412	7	23	A	AGGAGTTTGAGACCAGCCTGGCC
t0082548	7	20	A	AGACTGGTCTTGAACTCCTG
t0082661	7	28	G	GCGCGATCTCGGCTCACTGCAACCTCTG
t0082726	7	21	C	CACTCTGTCACCCAGGCTGGA
t0082907	7	21	A	AGGAGTTTGAGACCAGCCTGG
t0082958	7	23	T	TGCACTCCAGGCTGGGCAACAGA
t0083091	7	26	T	TTGCCCAGGCTGGTCTCGAACTCCTG
t0083250	7	26	T	TTGCCTAGGCTGGTCTTGAACTCCTG
t0083454	7	27	A	ATTGGTCAGGCTGGTCTCAAACTCCTG
t0083553	7	28	T	TGGGCAACATAGCGAGACCCCGTCTCTA
t0083716	7	22	C	CACTTTGGGAGGCTGAGGCAGG
t0083921	7	23	G	GCTGAGGCTGGAGGATCGCTTGA
t0084037	7	28	T	TGAGCAACATAGCGAGACCCCGTCTCTA
t0084131	7	24	G	GCGGTGGCGCGTGCCTGTAGTCCC
t0084149	7	27	C	CCTGAGCAACATAGCGAGACCCCGTCT
t0084226	7	28	C	CTGAGGTGGGAGGACTGCTTGAGCCCTG
t0084286	7	24	G	GCGTGCCTGTAGTCCCAGCTACTC
t0084529	7	22	G	GAGTCTTGCTCTGTTGCCTAGG
t0084537	7	23	G	GGCTGAGGTGGGAGGATCGCTTG
t0084745	7	20	G	GGAGGATCGCTTGAGCCCAG
t0084763	7	21	T	TAGGCTGGTCTTGAACTCCTG
t0084928	7	19	C	CAGGAGTTCTGGGCTGTAG
t0085404	7	20	G	GAGCCATGATGATACCACTG
t0085704	7	21	A	AAAGTGCTGGGATTACAGGTG
t0085958	7	21	A	AGCTACTCGGGAGGCTGAGGC
t0086001	7	22	T	TGGCGTGAACCTGGGAGGCGGA
t0086243	7	21	C	CAGGCTGGTCTAGAACTCCTG
t0086286	7	19	G	GAGAATCGCTTGAACCCAG
t0086333	7	25	T	TTGGTCAGGCTGGTCTCGAACTCCG
t0086789	7	26	G	GTTGGTCAGGCTGGTCTCAAACTCTG
t0086877	7	19	G	GTTCGAGACCAGCCTGACC
t0087195	7	20	G	GCGCCTGTGAATAGCCACTG
t0087196	7	18	G	GAGAATCGCTTGAACCTG
t0087218	7	20	C	CTTGAACCTGGGAGGCAGAG
t0087322	7	23	C	CACGATCTCGGCTCACTGCAAGA
t0087452	7	28	G	GCGTGATCTCGGCTCACTGCAAGCTCTG
t0087525	7	18	C	CGGGCGTGGTGGCGGGGG
t0087740	7	22	G	GCACGATCTCGGCTCACTGCAG
t0087865	7	22	C	CCAGCCTGGGCAACATAGCGAG
t0088718	7	19	G	GAGAATTGCTTGAACCCAG
t0088782	7	19	T	TGGGCAACATAGCGAGACC
t0088785	7	22	G	GCCAGGCTGGTCTTGAACTCCG
t0088810	7	20	G	GTGGGCTGAGGTGGGAGGAT
t0089113	7	26	C	CAGCCTGAGCAACATAGCGAGACCCC
t0089190	7	21	C	CACGATCTCGGCTTACTGCAT
t0089235	7	18	A	ACCATGTTGGCCAGGCTG
t0089416	7	20	T	TGAGGCTGGAGGATCGCTTG
t0089428	7	23	T	TGGGCAACATGGTGAGACTCCAA
t0089579	7	20	A	AGGTGGGAGGATCGCTTGAG
t0089580	7	18	C	CTACTTGGGAGGCTGAGG
t0089703	7	25	C	CAATCTCGGCTCACTGCAAGCTCTG
t0089936	7	18	G	GCATGATCTCGGCTCACT
t0090276	7	20	T	TGTAGTCCCAGCTACTCGGG
t0090734	7	20	C	CTGGGCAACATAGCGAGACC
t0090825	7	27	G	GTTGGCCAGGCTGATCTTGAACTCCTG
t0090838	7	26	T	TGGTCTTGAACTCCTGACCTCAGGTG
t0091266	7	19	A	AGCTGAGATTGCGCCACTG
t0091268	7	19	A	AGGCTGGAGTGCAGTGGTG
t0091332	7	23	C	CCTGTAGTCCCAGCTACTCGGGA
t0091481	7	25	C	CCTGAGCAACATAGCAAGACCCCGT
t0091681	7	25	C	CCTAAGCAACATAGCGAGACCCCGT
t0091682	7	20	A	AAAAGTAATTGTGGTTTTTG
t0091857	7	18	G	GAGTTCTAGGCTGTAGTG
t0091953	7	24	G	GGCCCAGGAGTTGGAGACTGCAGT
t0092030	7	24	G	GAGGCTGGAGGATCGCTTGAGTCC
t0092033	7	24	C	CAACATAGCGAGACCCCGTCTCTA
t0092073	7	19	A	AAGTGCTGGGATTACAGGC
t0092235	6	18	T	TGGAATGGAATGGAATGG
t0092286	6	24	G	GTCCAGGCTGGCCTTGAACTTCTG
t0092492	6	20	A	AGGAGTTCAAGACCAGCCTG
t0092629	6	27	C	CTCCGGAGGCTGAGGCAGGAGAATGGC
t0092672	6	23	G	GGCCAGGCTGGTCTCGAACTCTG
t0092747	6	21	A	ATTGGCTGGGCATGGTGGCAC
t0092816	6	24	G	GCCCAGGCTGCTCTTGAACTCCTG
t0092884	6	23	T	TGGGAGGTTGAGGCTGCAGTGAA
t0093008	6	18	C	CGGATCGGTTGAGCTCAG
t0093062	6	19	T	TTGGGAGGGCGAGGTGGGC
t0093103	6	20	G	GAGAATCGCTTGAACCCAGG
t0093119	6	22	G	GCCAGGCTGGTCTTGAACTCTG
t0093549	6	18	T	TACTACAGCCTGTTGACA
t0093661	6	24	G	GTCCAGGCTGGTCTTGAACTTCTG
t0093665	6	18	A	ATCGAGACCATCCTGGCT
t0093877	6	23	A	AGGCTGGTCTTGAACTCCTGACC
t0093887	6	23	G	GCCTGGGCAACATAGCGAGACCC
t0093956	6	19	G	GGGGGACAAAAAAAAAAAA
t0093989	6	21	C	CGAGTTCGAGGCCAGCCTGGT
t0094042	6	18	G	GCTGAGGTGGGAGGATCG
t0094134	6	20	A	AGACTGGTCTCGAACTCCTG
t0094338	6	24	G	GGCCAGACTGGTCTTGAACTCCTG
t0094399	6	22	T	TGAGCAACATAGCGAGACCCCG
t0095443	6	18	G	GAGTTCTGGGCTGTGGTG
t0095634	6	20	C	CTTGAACCTGGGAGGCGGAG
t0095828	6	21	C	CTGAGGCTGGAGGATCGCTTG
t0096181	6	23	C	CCCAGGCTGGTCTCGAACTCCTG
t0096261	6	27	G	GTTGGTCAGGCTGATCTCGAACTCCTG
t0096417	6	18	G	GGAGATCGAGACTGTTCT
t0096728	6	23	G	GCCAGGCTGCTCTTGAACTCCTG
t0096912	6	28	A	ACTCTGGAGGCTGAGGCAGGAGAATGGC
t0097111	6	25	C	CCTGAGCAACATAGCGAGACCCCAT
t0097125	6	18	C	CCTCCTGAGTAGCTGGGA
t0097676	6	19	C	CAGCCTGAGCAACATAGCG
t0097704	6	19	C	CTGAGGCTGGAGGATCGCT
t0097895	6	18	G	GAGGGAGGGAGGGAGGAA
t0097993	6	22	A	AGGCTGAGGCAGGAGAATCACT
t0098463	6	18	T	TGAACCCAGGAGGCGGAG
t0098497	6	21	G	GCAAGAAAGTGAGACTCTGCC
t0098610	6	18	A	AAAAAAACGTAGAGATGA
t0098620	6	24	G	GCCCAGGCTGGTCTTGAACTCTTG
t0098793	6	22	G	GCCAGGCTGGTCTCGAACTCTG
t0098858	6	21	C	CTGAGGCAGGAGAATCTCTTG
t0099178	6	29	C	CCTGTAGTCCCAGCTACTCGGGAGGCTGA
t0099400	6	24	A	ACCCAGGCTGGTCTTGAACTCCTG
t0099564	6	23	T	TCTTGAACTCCTGACCTCAGGTG
t0099581	6	19	G	GAGGATCGCTTGAGCCCAG
t0099600	6	18	C	CCAGGCTGGAGTGCAATG
t0099782	6	28	C	CTGAGCAACATAGCGAGACCCCGTCTCT
t0099861	6	28	G	GCACGATCGCGGCTCACTGCAGCCTCCA
t0099878	6	24	G	GTCTTGAACTCCTGACCTCAGGTG
t0099954	6	18	A	AAGTGTTGGGATTACAGG
t0099996	6	18	A	ACTCAAGAGGCTGAAGAG
t0100360	6	25	C	CCTGAGCCACATAGCGAGACCCCGT
t0100364	6	23	G	GCTACTCGGGAGGCTGAGGCTGG
t0100568	6	28	A	ACTTGGGAGGCTGAGGCAGGAGAATGGC
t0100585	6	19	G	GAGAATCACTTGAACCCAG
t0100698	6	18	G	GCTGGCCTTGAACTCCTG
t0100734	6	18	G	GAAGTGGAGACTGCAGTG
t0100795	6	19	T	TGTTGCCCAGGCTGGAGTG
t0100851	6	21	C	CAGCCTGGGCAACATAGCGAG
t0100855	6	21	T	TGGGACTACAGGCTTGAGCCA
t0101093	6	21	T	TGGGCAACATAGCGAGACCCC
t0101687	6	18	A	AGGAGGTTGAGGCTGCAG
t0101835	6	26	G	GTTGGCCAGGCTGGTCTTGAACTCTG
t0101879	6	24	C	CTGGTCTCGAACTCCTGAGCTCTG
t0101917	6	22	C	CCCAGGCTGGTCTTGAACTCCG
t0101936	6	29	A	ATGTTGGTCAGGCTGGTCTCAAACTCCTG
t0102078	6	27	G	GTTGGCCAGACTGGTCTCGAACTCCTG
t0102083	6	23	G	GGGAGGCTGAGGCTGGAGGATCG
t0102291	6	18	T	TGAAGCAGGTGAATCGCT
t0102329	6	23	A	AGGCAGGAGAATGGCGTGAACCC
t0102471	6	22	C	CACGATCTCGGCTTACTGCAAA
t0102844	6	20	G	GAGTTCGAGACCAGCCTGGC
t0102900	6	19	G	GTTTGAGACCAGCCTGACC
t0103044	6	28	C	CCTGAGCAACATAGCGAGACCCCGTCTC
t0103239	6	18	G	GCTACTCGGGAGGCTGAG
t0103351	6	21	C	CAGGCTGGACTTGAACTCCTG
t0103640	6	29	C	CTGTAGTCCCAGCTACTCGGGAGGCTGAG
t0103645	6	19	T	TCTGTCACCCAGGCTGGAG
t0103665	6	24	A	ATCGAGACCATCCTGGCTAACATG
t0103863	6	20	A	AGGCTGGTCACGAACTCCTG
t0103898	6	20	G	GGAGAATCGCTTGAACCCGG
t0103974	6	27	G	GTTGGTCAGGCTAGTCTCGAACTCCTG
t0104227	6	25	G	GCTACTCGGGAGGCTGAGGCTGGAG
t0104345	6	26	A	AGGTGGGAGGCTCGCTTGAGCCCAGG
t0104388	6	22	T	TGCTGGGATTATAGGCGTGAGC
t0104478	6	21	G	GCTGAGGCTGGAGGATCGCTT
t0104694	6	30	G	GCCAGGCTGGTCTCGAACTCCTGACCTCTG
t0104786	6	21	G	GGAGGATCGCTTGAGTCCAGG
t0104954	6	27	C	CGTGCCTGTAGTCCCAGCTACTCGGGA
t0104986	6	20	G	GGCAACATAGCGAGACCCCG
t0105092	6	20	A	AGGCTGATCTTGAACTCCTG
t0105130	6	20	G	GCTACTCGGGAGGCTGAGGC
t0105496	6	26	T	TTGGCCAGGCTGGTCTCAAACTCCTG
t0105498	6	21	C	CCTGGGCAACATAGTGAGACC
t0105630	6	19	G	GAGTTCGAGACCAGCCTGA
t0105713	6	19	T	TCTGTCGCCCAGGCTGGAG
t0105918	6	19	A	AGTAGCTGGGACTGCAGGC
t0106012	6	20	C	CTGGTGTCGAACTCCTGGGC
t0106286	6	19	T	TGGTCTTGAACTCCTGGGC
t0106415	5	19	G	GGCTGGTCTTGAACTTCTG
t0106524	5	26	A	ATTTTTTTTTTGTTGAGACGGATTCT
t0106684	5	20	C	CTTGAACCCGGGAGGCGGAG
t0106685	5	26	T	TTGTCCAGGCTGGTCTCGAACTCCTG
t0106824	5	19	A	AGGAGGCTGAGGCAGGAGA
t0106958	5	25	G	GCTACTCGGGAGGCTGAGGCAGGAG
t0107104	5	19	A	AGGCTGGAGTGCAATGGCG
t0107279	5	24	T	TGGGTGACACAGCGAGACTCTGTA
t0107379	5	23	A	ATTTTGTATTTTTAGTAGAGATG
t0107463	5	25	T	TGAGGCTGGAGGATCGCTTGAGTCC
t0107583	5	27	A	AAGTGTTGGGATTATAGGCATGAGCCA
t0107645	5	19	C	CCCAGGCTGGAGTGTGGTG
t0107676	5	20	C	CAGGCTGGAGTGCAGTGGCG
t0107989	5	18	T	TACTCAAGAGGCTGAAGA
t0108052	5	18	G	GTACTCAAGAGGCTGAAG
t0108206	5	24	G	GAGGCAGGAGAATGGCGTGAACCC
t0108431	5	18	A	AGAATCACTTGAACCTGG
t0108566	5	22	A	AGCCTGGAAGCTGGAGCCTGCA
t0108657	5	26	T	TTGCCCAGGCTGGTCTCAAACTCCTG
t0108708	5	19	A	AGAATGGCGTGAACCCGGG
t0108767	5	28	G	GTGCGATCTTGGCTCACTGCAACCTCTG
t0108982	5	23	C	CCCAGACTGGTCTTGAACTCCTG
t0109067	5	24	A	AGGTGGGAGGATCGCTTGAGCCCA
t0109378	5	25	C	CTCCCAAAGTGCTGGGATTACAGGC
t0109391	5	26	A	AACCCGGGAGGCGGAGCTTGCAGTGT
t0109855	5	19	G	GTTTGAGACTAGCCTGGGC
t0110402	5	20	C	CCAGGCTGGAGTGCAGTGGC
t0110624	5	29	A	AGGCTGAGGCTGGAGGATCGCTTGAGTCC
t0111394	5	21	C	CTTGGAAGGCTGAGGCAGGAG
t0111517	5	27	A	AGCCTGGGCAACATAGTGAGACCCTGC
t0111566	5	25	A	AGGCTGAGGCTGGAGGATCGCTTGA
t0111947	5	20	A	AGTGACTTGGGAGGCTGAGG
t0111963	5	27	T	TTCGAGACCAACCTGGGCAACATAGTG
t0112045	5	22	C	CTCGAACTCCTGACCTCAGGTG
t0112167	5	24	C	CTGGTGTCGAACTCCTGACCTCTG
t0112251	5	22	G	GCGCGATCTCGGCTCACTGCAA
t0112322	5	22	A	AGGCCGGACTGCGGACTGCAGT
t0112329	5	18	G	GCGTGCCTGTAGTCCCAG
t0112669	5	23	A	ACGTGCACCTGTAGTCCCAGCTA
t0112922	5	22	G	GGCTGGAGGATCGCTTGAGTCC
t0113414	5	20	A	AGCCTGGGCAACATAGCGAG
t0113475	5	19	G	GGAGTTCGAGACCAGCCTG
t0113687	5	20	A	AGTTTGAGACCAGCCTGACC
t0113844	5	26	T	TTGGCCAGGCTGATCTTGAACTCCTG
t0113868	5	26	G	GTTGCCCAGGCTGGTCTTGAACTCTG
t0113929	5	27	G	GTTGGCCAGGCTGGTCTGAAACTCCTG
t0114035	5	21	C	CTTGGGAGGCTGAGGCAGGAG
t0114543	5	24	T	TACTACTACTACTACTACTACTAC
t0114634	5	25	C	CGTGAGCAACATAGCGAGACCCCGT
t0114762	5	20	A	ATCTCACTTTGTTGCCCAGG
t0114764	5	19	A	AGCTACTCGGGAGGCTGAG
t0115047	5	27	T	TGAACCCGGGAGGCGGAGCTTGCAGTG
t0115133	5	19	G	GTCTGGTCTTGAACTCCTG
t0115140	5	18	A	AGTTCTGGGCTGTAGTGT
t0115155	5	21	C	CAGGCTGGTCTGGAACTCCTG
t0115369	5	20	A	AGGCTGGTCTAGAACTCCTG
t0115674	5	21	C	CAGGCTGGTCTCGAACTCTTG
t0115676	5	27	G	GTTGATCAGGCTGGTCTCGAACTCCTG
t0115844	5	18	A	AGGCTGAGGCAGGAGAAT
t0115846	5	19	A	AGAATTGCTTGAACCCAGG
t0116268	5	25	C	CGTGCCTGTAGTCCCAGCTACTCGG
t0116297	5	22	T	TGCTGGGATTACAGGCTTGAGC
t0116305	5	24	G	GATCTCGGCTCACTGCAACCTCCG
t0116647	5	24	T	TGGGCAACATAGCGAGACCCCGTC
t0116740	5	20	C	CAGGCTGGAGTGCAATGGCG
t0117111	5	23	G	GCGGTGGCGCGTGCCTGTAGTCC
t0117201	5	20	C	CACTTTGGGAGGCTGAGGCA
t0117925	5	22	T	TTTGAGGCTACAGTGAGATGTG
t0117963	5	18	C	CAGGAGTTGCAGTTGGAG
t0118048	5	20	A	ACTCAAGAGGCTGAAGAGGA
t0118312	5	25	G	GTAGTCCCAGCTACTCGGGAGGCTG
t0118356	5	24	C	CAGCCTGAGCAACATAGCGAGACC
t0118642	5	26	T	TTGGCCAGTCTGGTCTTGAACTCCTG
t0118720	5	20	A	AGGCTGGTCTGGAACTCCTG
t0118785	5	18	C	CTGTTGCCCAGGCTGGAG
t0118858	5	26	T	TTGACCAGACTGGTCTCGAACTCCTG
t0119000	5	24	T	TTGAGCAACATAGCGAGACCCCGT
t0119045	5	23	T	TGGGCAACATGGTGAGACTCCAT
t0119218	5	20	C	CGGGCGTGGTGGTGGGGGTG
t0119320	5	19	T	TGTAGTCCCAGCTACTCGG
t0119496	5	21	T	TGGGATTACAGGCTTGAGCCA
t0119509	5	19	A	AGTGACTTGGGAGGCTGAG
t0119554	5	21	C	CAGGTTGGTCTTGAACTCCTG
t0119831	5	29	A	ATGTTGCCCAGGCTGGTCTTGAACTCCTG
t0119839	5	20	T	TTGGGAGGGCGAGGCGGGTA
t0119967	5	24	G	GTCCAGGCTGATCTTGAACTCCTG
t0120182	5	23	G	GCCAGTCTGGTCTTGAACTCCTG
t0120286	5	21	T	TGAGCTCAAGTGATACTCCTG
t0120306	5	27	G	GTTAGCCAGGCTGGTCTTGAACTCCTG
t0120344	5	25	C	CTTTTGCCCAGGCTGGAGTGCAGTG
t0120456	5	27	G	GTTGGCCAGGCCAGTCTTGAACTCCTG
t0120515	5	21	C	CAGGCTGGTTTTGAACTCCTG
t0120761	5	22	C	CCAGGCTGGTCTTGAACTCTTG
t0120874	5	18	T	TGGTCTCGAACTCCTGGC
t0120945	5	23	C	CTCAGGCTGGTCTTGAACTCCTG
t0121021	5	24	C	CTACTCGGGAGGCTGAGGCAGGAG
t0121362	5	26	G	GCTACTCGGGAGGCTGAGGCTGGAGG
t0121505	5	21	G	GTCTCGAACTCCTGACCTCTG
t0121799	5	21	C	CAGGCTGCTCTCGAACTCCTG
t0121848	5	28	A	ATGTTGGTCAGGCTGGTCTCGAACTCCG
t0121884	5	22	C	CACTTTGGGAGGCTGAGGCGGG
t0121917	5	21	C	CCAACATGATGAAACCTGATC
t0122164	5	23	C	CCCAGGCTGGACTTGAACTCCTG
t0122321	5	18	G	GCTGGGATTACAGGCATG
t0122502	5	20	C	CTGGTCTTGAACTCCTGACC
t0122674	5	18	G	GAGTTCAGGGCTGTAGTG
t0122728	5	18	T	TGAACCTGGGAGGTGGAG
t0122806	5	20	A	AAAACTGCAGTTACTTTTGC
t0122818	5	23	G	GGAGAATCGCTTGAACCCGGGAG
t0122844	5	22	A	ACTTGGGAGGCTGAGGCAGGAG
t0122894	5	22	T	TGGGAGGTTGAGGCTGCAGGGA
t0122982	5	22	T	TGCTGGGATTACAGGCATGAGC
t0123050	5	27	G	GTTGCCCAGGCTGGTCTCGAACTCCTG
t0123147	5	21	G	GAGAATCGCTTGAACCTGGGA
t0123210	5	23	G	GAGTCATGATGGCACCACTGAAC
t0123382	5	23	G	GCCAGGCTGGTCTCAAACTCCTG
t0123541	5	18	G	GAGGTGGAGACTGCAGTG
t0123606	5	23	G	GTGGGAGGATTGCTTGAACCCTG
t0123629	5	24	G	GCCTAGGCTGGTCTTGAACTCCTG
t0123638	5	27	G	GTTGGCCAGGCTGGTTTCGAACTCCTG
t0123647	5	23	G	GTGGGAGGATTGCTTGAGCCCTG
t0123784	5	27	G	GCGTGCCTGTAGTCCCAGCTACTCGGG
t0123842	5	19	A	AATTTTATTTTTTGTTGGT
t0123987	5	23	A	ATCTCGGCTCACTGCAACTTCTG
t0124013	5	19	A	AGGCAGGAGAATCGCTTGA
t0124107	5	26	G	GTTGGCCAGGCTGATCTCGAACTCTG
t0124143	5	18	C	CCGGTGGAGGCTGCAGTG
t0124152	5	19	G	GCAACATAGCGAGACCCCG
t0124239	5	22	C	CTCCAGCCTGGGCAACATAGCG
t0124261	5	25	C	CGCGCCTGTGAATAGCCACTGCACT
t0124282	5	23	G	GTCAGGCTGGTCTTGAACTCCTG
t0124356	5	20	C	CCAGGAGTTCTGGGCTGTAG
t0124679	5	20	T	TGGGCAACATAGCGAGACCC
t0124971	5	19	C	CCAGGCATGATGGTTCACG
t0125152	5	21	C	CTTGAACCTGGGAGGCAGAGG
t0125401	5	24	C	CGGAGGCTGAGGCAGGAGAATGGC
t0125526	5	25	A	AACCCAGGAGGTGGAGCTTGCAGTG
t0125534	5	18	C	CAGGAGTTCTGGGCTGTA
t0125572	5	22	A	AGGCTGGTCTTGAACTCCTGGC
t0125897	5	19	C	CCAAGACTGTGCATTTGCA
t0126072	5	28	G	GCTGGTCTCGAACTCCTGACCTCAGGTG
t0126111	5	23	G	GCCAGGCTTGTCTTGAACTCCTG
t0126195	5	18	G	GGGGGACAAAAAAAAAAA
t0126333	5	18	G	GTGGGAGGATCGCTTGAG
t0126548	4	18	T	TATTTTTAGTAGAGACAG
t0126678	4	20	G	GCTGGTCTCGAACTCCTGGC
t0126795	4	23	C	CGTGCCTGTAGTCCCAGCTACTC
t0126821	4	20	A	ACAAGAGTGGGACTTTGTCT
t0127025	4	24	C	CTGGTCTCGAACTTCTGACCTCTG
t0127026	4	19	A	AACTGAGACTGTGCCACTG
t0127109	4	18	T	TCAGGAGTTCGAGACCAG
t0127162	4	18	C	CTGTCACCCAGGCTGGAG
t0127232	4	25	A	ACCCGGGAGGCGGAGCTTGCAGTGA
t0127243	4	23	A	AACCCAGAAGGCAGGGGCTGCAG
t0127244	4	22	C	CGCGATCTCGGCTCACTGCAAG
t0127316	4	18	G	GAGAATTGCTTGAACCCG
t0127462	4	23	C	CCAAAGTGCTGGGATTACAGGTG
t0127475	4	27	A	AATTTTTTTTTTGTTGAGACGGATTCT
t0127647	4	23	T	TGAGTTGCTGGGACTACAGGCAA
t0127775	4	19	A	ACTCAAGAGGCTGAAGAGG
t0128070	4	26	A	AACCCGGGAGGCGGAGCTTGCAGTGA
t0128098	4	27	C	CTGGTCTTGAATTCCTGACCTCAGGTG
t0128131	4	24	G	GCCCGGGCTGGTCTTGAACTCCTG
t0128159	4	22	T	TCTCGGCTCACTGCAACCTCTG
t0128844	4	18	G	GCTGTTTTGAACTCTTGT
t0128858	4	21	T	TGCCCAGGCTGGAGTGCAGTG
t0128873	4	21	A	ACCAGCCTGGCCAACATGGTG
t0128950	4	20	C	CACTCCAGCCTGGGCGACAG
t0129260	4	27	G	GTCGGGAGGCTGAGGCAGGAGAATGGC
t0129303	4	25	T	TCTGGGCAACAAAGTGAGACCTTAT
t0129513	4	19	T	TGGGAGGTTGAGGCTGCAG
t0129515	4	24	G	GCCCAGGTTGGTCTTGAACTCCTG
t0129518	4	23	G	GCCAGGCTGGTCTAGAACTCCTG
t0129527	4	22	C	CACGATCTCGGCTTACTGCAAT
t0129632	4	18	A	AGTTCGAGACCAGCCTGA
t0129787	4	23	A	AGCCCAGGAACTGGAGGCTGCAG
t0129818	4	18	C	CTTGAACCCGGGAGGCAG
t0129870	4	19	T	TTTTGGCTAAGATCAAGTG
t0130033	4	23	T	TTTTTGTATTTTTAGTAGAGATG
t0130332	4	20	G	GTGCTGGTCTTGAACTCCTG
t0130548	4	19	C	CGGGCGTGGTGGGGGGGGT
t0130631	4	24	G	GTCCAGGCTGGTCTCAAACTCCTG
t0130777	4	18	G	GCTGGGACTACAGGCGTG
t0130821	4	21	G	GAGAATCGCTTGAACCCAGGA
t0130872	4	25	C	CCTGTGAATAGCCACTGCACTCCAG
t0131041	4	27	G	GCCTGGGCAACATAGCGAGACCCCGTC
t0131053	4	18	C	CCACTGCACTCCAGCCTG
t0131085	4	22	T	TGAACCCGGGAGGCGGAGCTTG
t0131312	4	19	C	CTGGGCAACATAGCGAGAC
t0131443	4	27	C	CTGTAGTCCCAGCTACTTGGGAGGCTG
t0131512	4	22	A	AGGTGGATCACCTGAGGTCAGG
t0131541	4	19	G	GTTTGAGACCAGCCTGGCC
t0131759	4	19	C	CTCGGGAGGCTGAGGCTGG
t0131849	4	18	C	CACGATCTCGGCTCACTG
t0131875	4	27	A	ATTGCCCAGGCTGGTCTTGAACTCCTG
t0131890	4	28	A	AGCCTGAGCAACATAGCGAGACCCCGTC
t0131940	4	20	A	ACGTGCACCTGTAGTCCCAG
t0131948	4	19	A	ATCGAGACCATCCTGGCTA
t0132559	4	22	A	AGGAGAATCGCTTGAACCCAGG
t0132640	4	22	C	CCAGACTGGTCTTGAACTCCTG
t0132815	4	27	C	CTTGGCCAGGCTGGTCTTGAACTCCTG
t0132830	4	23	G	GTCAGGCTGCTCTCGAACTCCTG
t0132859	4	20	T	TGGCTGGTCTTGAACTCCTG
t0132998	4	28	A	AGCCTGGGCAACATAGCGAGACCCCGTC
t0133403	4	21	G	GCTCACGCCTGTAATCCCAGC
t0133421	4	23	A	AGGAGTTCGAGACCAGCCTGGCC
t0133476	4	18	T	TCGCGCCTGTGAATAGCC
t0133495	4	19	A	AGGCTGGAGTGCAGTGGCG
t0133566	4	19	C	CACCATGTTGGCCAGGCTG
t0133634	4	26	C	CACTCCAGCCTGGGCAACATAGCGAG
t0133837	4	18	T	TAAGCTGAGGAGTTTGAG
t0133968	4	20	A	AGGCTGGCCTTGAACTTCTG
t0134522	4	24	G	GGTGGGAGGACTGCTTGAGCCCTG
t0134593	4	20	G	GGCGACAAAACGAGACCCTG
t0134801	4	27	G	GTTGGCCAGGCTGGTCTGGAACTCCTG
t0134922	4	20	A	ATTTTTGTATTTTTAGTAGA
t0135049	4	30	C	CTGCTCGGGAGGCTGAGGCAGGAGAATGGC
t0135330	4	22	T	TGAATAGCCACTGCACTCCAGC
t0135335	4	20	C	CAGGCTGGAGTGCAGTGGTG
t0135735	4	18	T	TATTTTTAGTAGAGATGG
t0135901	4	20	A	AGGCTGGTCTTGAACTCTTG
t0136011	4	25	C	CCTCCCAAAGTGCTGGGATTACAGG
t0136196	4	22	C	CACGATCTCGGCTCACTGCAAA
t0136363	4	21	G	GAGGCTGGTCTTGAACTCCTG
t0136541	4	25	G	GCTGGTGTCGAACTCCTGACCTCTG
t0136637	4	26	A	AGGAGGGAGGATCGCTTGAGCCCAGG
t0136814	4	18	A	AGGATTGCTTGAGCCCAG
t0136887	4	23	G	GTTAGGCTGGTCTCGAACTCCTG
t0136944	4	24	G	GATCGCGCCTGTGAATAGCCACTG
t0137007	4	18	C	CCTGGGCAACAGAGTGAG
t0137067	4	22	T	TGGGTGACACAGCGAGACTCTG
t0137244	4	18	T	TCTGGGCAACAAAGTGAG
t0137329	4	20	A	AGGCTGGCCTTGAACTCCTG
t0137340	4	22	G	GTGGGAGGATTGTTTGAGCCTG
t0137465	4	21	C	CCAAAGTGCTGGGATTACAGG
t0137473	4	18	T	TTGGTTGGTTGGTTGGTT
t0137597	4	26	T	TTGCCCAGGCTGGTCTTGAACTTCTG
t0137602	4	20	A	ATGTTGGTCAGGCTGGTCTC
t0137604	4	18	A	AAGAATTAGCAGAGTGTG
t0137621	4	26	G	GTTAGCCAGGCTGGTCTCGAACTCTG
t0137952	4	27	G	GTTGGCCAGTCTGGTCTTGAACTCCTG
t0138041	4	24	G	GGCCAGGCTGGTCTCGAACTCCTG
t0138128	4	23	A	AATGGCGTGAACCTGGGAGGCGG
t0138205	4	26	G	GTTGGCCAGGCTGGTCTCGAACTCCG
t0138246	4	26	T	TTGCCCAGACTGGTCTTGAACTCCTG
t0138255	4	18	C	CATGATCTTGGCTCACTG
t0138281	4	18	A	AGGCTGGTCTTGAACTCC
t0138288	4	20	A	AGGCTGGTCTCAAACTCCTG
t0138462	4	29	A	ATGTTGGTCAGGCTGGTCTCGAACTCCTG
t0138829	4	22	C	CCTGGGCAACATAGCGAGACTC
t0138909	4	20	A	AATGGCGTGAACCTGGGAGG
t0138983	4	23	A	ACTCGGGAGGCTGAGGCTGGAGG
t0139005	4	22	C	CTAGGCTGGTCTTGAACTCCTG
t0139097	4	21	C	CCAGGCTGGAGTGCAATGGCA
t0139211	4	24	G	GCTGGAGGATCGCTTGAGTCCAGG
t0139228	4	22	C	CAGGAGAATCACTTGAACCCAG
t0139510	4	19	G	GCACTTTGGGAGGCTGAGG
t0139644	4	23	A	ATGTCGGCTCACTGCAACCTCTG
t0139650	4	23	G	GCACGATCTCGGCTCACTGCAAA
t0139708	4	26	T	TTGACCAGGCTGGTCTTGAACTTCTG
t0139791	4	30	C	CTCCTCGGGAGGCTGAGGCAGGAGAATGGC
t0139805	4	24	C	CTCCAGCCTGGGCAACATAGCGAG
t0139870	4	23	G	GCCAGGCTGGTCTCGAACTTCTG
t0139911	4	26	A	AGGTGGGCGGATCGCTTGAGCCCAGG
t0140011	4	20	A	ATGCTGGTCTTGAACTCCTG
t0140105	4	20	C	CCCAGGCTGGAGTGCAGTGG
t0140241	4	23	G	GCTGAGGCAGGAGAATTGCTTGA
t0140485	4	24	G	GCCCAGACTGGCCTTGAACTCCTG
t0140490	4	22	A	AGGATTGCTTGAGCCCAGGAGT
t0140514	4	24	A	AGGCTGAGGCTGGAGGATCGCTTG
t0140661	4	28	A	ACTCGGGAGGCTGAGGCAGAAGAATGGC
t0140704	4	27	C	CGCGCCTGTGAATAGCCACTGCACTCC
t0140795	4	26	A	AGGCGGGAGGATCGCTTGAGCCCAGG
t0140980	4	22	C	CAGGAGAATCGCTTGAACCCGG
t0141041	4	21	G	GGCTGAGGTGGGAGGATCGCT
t0141116	4	21	C	CGCCCAGGCTGGAGTGTAGTG
t0141191	4	23	A	AACCCAGGAGGTGGAGCTTGCAG
t0141395	4	23	T	TGGTCTCGAACTCCTGACCTCTG
t0141438	4	28	C	CAGGCTGATCTCGAACTCCTGACCTCTG
t0141470	4	22	A	AGGAGAATGGCGTGAACCTGGG
t0141500	4	19	A	ACTTTGGGAGGCTGAGGCG
t0141511	4	23	G	GGAGGATCGCTTGAGCCCAGGAG
t0141649	4	20	A	AGGAGGCTGAGGCAGGAGAA
t0141855	4	21	G	GGAGAATCACTTGAACCCGGG
t0141875	4	22	A	AAGTGTTGGGATTACAGGCATG
t0141909	4	18	G	GAAGAATCGCTTGAACCC
t0142023	4	23	C	CTTAGGCTGGTCTTGAACTCCTG
t0142024	4	20	C	CTCCAGCCTGGGCAACAGAG
t0142130	4	22	G	GTGGCGCGTGCCTGTAGTCCCA
t0142243	4	23	G	GCCAGGCTGCTCTCGAACTCCTG
t0142636	4	23	G	GCCCAGGCTGGTCTTGAACTCCG
t0143348	4	21	A	AGGAGATCGAGACTGTTCTGG
t0143380	4	21	C	CGGAGTTTGAGACCAGCCTGG
t0143410	4	22	G	GGCTGAGGCTGGAGGATCCCTT
t0143447	4	23	A	AATTGCTTGAACCTGGGAGGCGG
t0143690	4	26	C	CTGCCCAGGCTGGTCTTGAACTCCTG
t0143844	4	23	C	CCCAAAGTGCTGGGATTATAGGC
t0144004	4	22	C	CACTGCACTCCAGCCTGGGCGA
t0144219	4	22	A	AACCTGGATGACAGAGCAAGAC
t0144471	4	24	C	CTACTCTGGAGGCTGAGGCAGGAG
t0144716	4	19	C	CTGGTCTCAAACTCCTGGC
t0144755	4	26	T	TTGGCCAGGCTGCTCTCGAACTCCTG
t0144764	4	21	C	CAGGCTGCTCTTGAACTTCTG
t0144808	4	20	T	TTTGTTTTTCTGTTTTTTGA
t0144911	4	22	T	TGAACCCAGGAGGCGGAGGTTG
t0145037	4	18	T	TTGGTTGTGGATTTTTAG
t0145081	4	22	A	AGGAGGCTGAGGCAGGAGAATC
t0145128	4	25	T	TTGGCCAGGCTGGTCTTGAACTCCG
t0145216	4	25	T	TTGCCCAGGCTGGTCTCGAACTCTG
t0145356	4	21	C	CGCGTGCCTGTAGTCCCAGCT
t0145403	4	18	A	AGAATTGCTTGAACCCAG
t0145579	4	23	G	GCCCAGGTTGGTCTTGAACTCTG
t0145804	4	20	A	AGGAGTTTGAGACCAGCCTG
t0145833	4	22	C	CACTTTGGGAAGTTGAGGCGGA
t0146076	4	27	A	ACTCGGGAGGCTGAGGCTGGAGGATCG
t0146212	4	27	G	GTTGGTCAGACTGGTCTCAAACTCCTG
t0146244	4	28	A	ATGTTGGCCAGGCTGGTCTCGAACTCTG
t0146699	4	21	T	TCGCGCCTGTGAATAGCCACT
t0146752	4	21	C	CGGGAGGCGGAGCTTGCAGTG
t0146786	4	27	G	GTTAGTCAGGCTGGTCTCGAACTCCTG
t0146796	4	27	A	AGTCTTACTCTGTCGCCCAGGCTGGAG
t0147102	4	20	A	AGGAGATCGAGACTGTTCTG
t0147121	4	18	A	AGAATCACTTGAACCCAG
t0147304	4	19	G	GAGAATCACTTGAACCTGG
t0147430	4	21	G	GCTCATGCCTGTAATCCCAGC
t0147775	4	21	C	CCAGGCTGGAGTGCAGTGGTG
t0147826	4	20	C	CGCCTGTGAATAGCCACTGC
t0147989	4	20	G	GTGCAATCTCGGCTCACTGC
t0148070	4	20	G	GTGGATCACCTGAGGTCAGG
t0148186	4	24	G	GTCTCGAACTCCTGACCTCAGGTG
t0148246	4	18	A	ACTTGGGAGGCTGAGGTG
t0148405	4	20	G	GGAGAATTGCTTGAACCCTG
t0148456	4	22	A	AGCCTGAGCAACATAGCGAGAC
t0148528	4	23	T	TACTCGGGAGGCTGAGGCTGGAG
t0148724	4	20	C	CAGGCTGGAGTGCAGTGGCA
t0148789	4	22	G	GAGAATCGCTTGAACCTGGGAG
t0149348	4	22	A	AGGGGCTGAGGTGGGAGGATTG
t0149438	4	19	G	GGCTGGTCTGGAACTCCTG
t0149533	4	24	C	CTGGTTTCGAACTCCTGACCTCTG
t0149614	4	26	T	TGGTCTCGAACTCCTGGCCTCAAGCG
t0149652	4	19	T	TGAACCCGGGAGGCGGAGG
t0149907	4	19	T	TGGTCTCGAACTCCTGGGC
t0150024	4	20	C	CGAGTTCGAGGCCAGCCTGG
t0150168	4	23	G	GTCTTGGCTCACTGCAACCTCTG
t0150268	4	20	G	GGATCGCGCCTGTGAATAGC
t0150386	4	22	A	AGTCATGATGGCACCACTGAAC
t0150991	4	22	T	TTGGCCAAGCTGGTGTTGAACT
t0151678	4	20	A	AAGTGCTGGGATTACAGGCA
t0151773	4	24	G	GGTCAGGCTGGTCTTGAACTCCTG
t0152405	4	26	G	GTTGCCCAGGCTGGTCTTGAACTCCG
t0152449	4	20	G	GAGAATTGCTTGAACCCAGG
t0152454	4	27	A	ATTGGTCAGGCTGGTCTCGAACTCCTG
t0152498	4	20	A	AGGCTGGTTTCGAACTCCTG
t0152538	4	23	C	CGGGCGTATCACCTGAGGTCAGG
t0152599	4	23	A	ACCAGGCTGGTCTTGAACTCCTG
t0152618	4	30	G	GCCAGGCTGATCTCGAACTCCTGACCTCTG
t0152663	4	21	G	GCTGGGATTACAGGCATGAGC
t0152780	4	24	G	GATCTTGGCTCACTGCAACCTCCG
t0152820	4	23	A	ATCTCGGCTCACTGCAAGCTCCG
t0152984	4	19	C	CATGATCTCAGCTCACTGC
t0153032	4	23	C	CGCGTGCCTGTAGTCCCAGCTAC
t0153085	4	28	G	GCTGGTCTTGAACTCCTGACCTCAGGTG
t0153198	4	28	G	GCACGATCTCGGCTCACTGCAACCTCTG
t0153426	4	26	A	AGGTGGGAGGATCGCTTGAGCCCCGG
t0153436	4	18	G	GAATGGCGTGAACCCGGG
t0153499	4	21	G	GATCGCGCCTGTGAATAGCCA
t0153924	4	18	G	GAGTCCTGGGCTGTAGTG
t0154012	4	18	T	TCAAGAGGCTGAAGAGGA
t0154085	4	22	A	ATTGGCTGGGCATGGTGGCACA
t0154162	4	20	C	CTGGTCTTGAACTCCTGGCC
t0154456	4	21	T	TGAGGCTGGAGGATCGCTTGA
t0154634	4	18	C	CCTGGGCGACAGAGCGAG
t0154681	4	19	T	TTGAACTCCTGACCTCAGG
t0154688	4	23	G	GTGGGAGGCTGAGGTGGGAGGAT
t0154709	4	21	C	CACGATCTCGGCTCACTGCAA
t0154720	4	19	G	GCATGATCTCAGCTCACTG
t0154820	4	25	A	AACCCAGGAGGCGGAGCTTGCAGTG
t0155126	4	21	C	CAGGCTGGTCTCGAACTTCTG
t0155193	4	18	C	CTGAGCAACATAGCGAGA
t0155272	4	21	C	CTTGGCTCACTGCAACCTCTG
t0155297	4	22	A	AGGCTGAGGTGGGAGGATCGCT
t0155725	4	19	T	TCTGTTGCCCAGGCTGGAG
t0155754	4	26	A	AGCCTGGGCAACATAGCGAGACCCCG
t0155805	4	23	G	GCTCTGTTGCCCAGGCTGGAGTG
t0155898	4	23	C	CCAGCCTGGGCAACATAGCGAGA
t0156115	4	18	C	CTACTCTGGAGGCTGAGG
t0156564	4	22	A	AGGCAGGAGAATCGCTTGAACC
t0156580	4	26	T	TTGGCCAGACTGGTCTTGAACTCCTG
t0156813	4	21	G	GGAGGCTGAGGCTGGAGGATC
t0157037	4	19	A	AGGCAGGAGAATGGCGTGA
t0157283	4	23	G	GAGCCTGGAAGCTGGAGCCTGCA
t0157588	4	22	G	GCACTTTGGGAGGCTGAGGCAG
t0157603	4	20	G	GTGGGAGGATCGCTTGAGCC
t0157673	4	20	A	AGGTTGGTCTTGAACTCCTG
t0157713	3	23	G	GGCCCAGGAGTTGGAGACTGCAG
t0157921	3	20	G	GGAGAATCGCTTGAACCTGG
t0158299	3	30	G	GCCTGGGCAACATAGCGAGACCCCGTCTCT
t0158360	3	25	A	ATTTTTTGTATTTTTAGTAGAGATG
t0158395	3	24	A	AAGGGAGGATTGCTTGAGCCTAGG
t0158656	3	24	G	GCAGGAGAATCGCTTGAACCCGGG
t0158712	3	19	G	GCGTGAACCCGGGAGGCGG
t0158792	3	27	G	GTTGGCCAGGCTGGTCTTGAACTCTTG
t0158851	3	23	G	GCCAGACTGATCTTGAACTCCTG
t0158923	3	18	G	GAGAATTGCTTGAACCTG
t0158948	3	25	T	TTTTTTTGTATTTTTAGTAGAGATG
t0159001	3	18	G	GCTGAGGCAGGAGAATGG
t0159022	3	19	G	GCAACATGATGAGACCCTG
t0159188	3	23	G	GCCAGGCTGGTTTTGAACTCCTG
t0159224	3	25	C	CCTGAGCAACATAGTGAGACCCCGT
t0159316	3	18	G	GCTGGGATTATAGGTAAA
t0159449	3	22	G	GAGACAGGAGAATTGCTTGAAC
t0159458	3	22	T	TTGCCCAGGCTGGAGTGCAATG
t0159587	3	19	A	AATTGGCTGGGCATGGTGG
t0159698	3	26	T	TTGCCCAGGCTGGTCATGAACTCCTG
t0159711	3	20	T	TGACCTCGTGATCTGCCCGC
t0159944	3	20	A	ACGAGGTCAGGAGATTGAGA
t0160007	3	23	A	AATCGCTTGAACCTGGGAGGCAG
t0160027	3	23	G	GAGAATCGCTTGAACCTGGGAGG
t0160078	3	25	C	CCTGAGCAACATAGCGAGACCCGGT
t0160358	3	23	C	CTGAGCAACATAGCGAGACCCCG
t0160643	3	21	A	AGATCGAGACCATCCTGGCTA
t0160681	3	23	A	AAGTAGCTGGGACTACAGGCATG
t0160874	3	24	G	GTCCAGGCTGCTCTCAAACTCCTG
t0160895	3	21	G	GGAGAATCACTTGAACCCAGG
t0160971	3	21	C	CCAGGCTGGAGTGCAGTGGCG
t0161129	3	20	T	TGGTCTCGAACTCCTGACCT
t0161132	3	21	C	CATTTTGGGAGGCTGAGGCAG
t0161151	3	18	C	CGCGATCTTGGCTCACTG
t0161192	3	18	G	GCTGGTCTTGAACTTCTG
t0161275	3	25	A	AGGCAGGAGAATTGCTTGAACCCAG
t0161517	3	20	G	GCACGATCTCGGCTCACTGT
t0161832	3	23	G	GCCAGGCTGGCCTTGAACTCCTG
t0161883	3	26	A	AGGCAGGAGAATCGCTTGAACCCGGG
t0161897	3	18	A	AGTGACTTGGGAGGCTGA
t0161900	3	27	T	TTCGAGACCAGCCTGACCAACATGGAG
t0162198	3	23	G	GTAAGGCTGATCTCGAACTCCTG
t0162292	3	21	G	GCCTGAGCAACATAGCGAGAC
t0162403	3	21	T	TAGGCTGGTCTGGAACTTCTG
t0162477	3	20	C	CTTGAACCTGGGAGGTGGAG
t0162794	3	20	G	GGAAGTCAGGCTGCAGTGAG
t0162924	3	22	A	AGGAGAATCGCTTGAACCCGGG
t0163198	3	20	C	CGCGATCTTGGCTCACTGCA
t0163382	3	20	A	AGGAGTTTGAGGCTGCAGTG
t0163515	3	19	G	GGGATTACAGACGTGAGCC
t0163622	3	18	T	TTTGTATTTTTAGTAGAG
t0163901	3	22	C	CAAGTAGCTGGGACTGCAGGCG
t0163910	3	19	G	GAGGATTGCTTGAGCCCAG
t0163994	3	22	T	TGGGATTACAGGCTTGAGCCAT
t0164026	3	25	T	TGAACCCGGGAGGCGGAGCTTGCAG
t0164129	3	18	G	GCGGGGCTAGGGCAAGAG
t0164402	3	20	C	CTCTGTCACCCAGGCTGGAG
t0164455	3	28	G	GTGTGATCTTGGCTCACTGCAACCTCTG
t0164473	3	19	A	AGATCGAGACCATCCTGGC
t0164638	3	21	C	CAGACTGGCCTCGAACTCCTG
t0164736	3	21	T	TTTTAGAGACGGGGTCTTGCA
t0164739	3	21	G	GAGGGTGAGGTGGGAGGATTG
t0164788	3	18	G	GTTTGAGACCAGCCTGGC
t0165215	3	21	C	CTACTCTGGAGGCTGAGGCAG
t0165426	3	24	C	CACGATCTCGGCTCACTGCAAGTT
t0165564	3	23	G	GCTGAGGTGGGAGGATCGCTTGA
t0165640	3	22	A	ATGGGAGGCTGAGGGAGGAGAA
t0165823	3	19	A	AGTTCGAGACCAGCCTGAC
t0165927	3	24	G	GGGAGGCTGAGGCAGGAGAATTGC
t0165971	3	21	C	CTGAGGTGGGAGGATCGCTTG
t0166014	3	22	A	ACTTGAACCTGGGAGGTGGAGG
t0166053	3	30	C	CTACTCAGGAGGCTGAGGCAGAAGAATGGC
t0166129	3	26	A	AGGGGGGAGGATCGCTTGAGCCCAGG
t0166186	3	18	G	GTTGGGAAAAAAAAAAAA
t0166272	3	19	A	AGGATTGCCTGAGCCCAGG
t0166302	3	28	G	GCATGATCTCGGCTCACTGCAAGCTCCG
t0166304	3	23	G	GCCAGGCTGGTCTTTAACTCCTG
t0166306	3	26	A	ATGATCTCGGCTCACTGCAACCTCTG
t0166326	3	21	T	TGGCGTGAACCTGGGAGGCGG
t0166508	3	23	G	GCCCAGGCTGATCTTGAACTCTG
t0166528	3	22	G	GCTGAGGTGGGAGGATCGCTTG
t0166618	3	27	A	AGGCTGATCTCGAACTCCTGACCTCTG
t0166940	3	20	A	AAGTGTTGGGATTACAGGCG
t0166951	3	20	G	GGATCAGTTGAGGACAGGAG
t0167054	3	18	A	AAGTGCTGGGATTGCAGG
t0167312	3	20	G	GTTTGACACCAGCCTGGGCA
t0167329	3	19	C	CCAGGCTGGAGTGCAGTGG
t0167390	3	24	A	ATTTTTGTATTTTTAGTAGAGACG
t0167431	3	19	G	GTGGAGCTTGCAGTGAGCC
t0167457	3	18	C	CATTTTGGGAGGCTCAGG
t0167640	3	23	A	ATCTCGGCTCACTGCAATCTCTG
t0167656	3	26	T	TTGGTCAGGCTGGTCTTGAACTCCTG
t0167689	3	21	G	GTCTTGAACTCCTGACCTCTG
t0167746	3	19	T	TGGGAGGGCGAGGTGGGTG
t0167927	3	18	G	GAATTGCTTGAACCCGGG
t0168010	3	20	C	CGAGAATCGCTTGAACCCTG
t0168110	3	22	A	AGGAGGATTGATTGAACCCAGA
t0168325	3	19	C	CCAGCCTGAGCAACATAGC
t0168342	3	21	A	AGGAGAATCGCTTGAACCCAG
t0168620	3	30	C	CTACTCGGGAGACTGAGGCAGGAGAATGGC
t0169062	3	26	G	GTTAGCCAGGCTGGTCTTGAACTCCG
t0169149	3	22	C	CCGGGCTGGTCTCGAACTCCTG
t0169240	3	18	T	TACTCGGGAGGCTGAGGC
t0169290	3	29	A	ACGTTGGCCAGGCTGGTCTTGAACTCCTG
t0169296	3	18	C	CCTGAGCAACACAGCAAG
t0169367	3	20	T	TTGTCCAGGCTGGAGTGCAG
t0169376	3	20	C	CTTGAGGTCAGGAGTTCGAG
t0169393	3	23	G	GTTGCCCAGGCTGGAGTGCAATG
t0169517	3	19	A	AGGACTTTGGGAGGCCAAG
t0169570	3	21	C	CAAAGTGCTGGGATTACAGGC
t0169591	3	23	C	CGCGATCTCGGCTCACTGCAAGA
t0169646	3	19	T	TGAACCCAGGAGGCGGAGG
t0169918	3	18	G	GCAAGATCTCGGCTCACT
t0169939	3	22	T	TCTGTTGCCCAGGCTGGAGTGC
t0169951	3	23	G	GAGGATTGCTTGAGCCCAGGAGT
t0170039	3	26	G	GAGAATCGCTTGAACCTGGGAGGCGG
t0170297	3	21	C	CTGGTTGGTCTCGAACTCCTG
t0170350	3	24	G	GCCCAGGCTAGTCTTGAACTCCTG
t0170379	3	26	G	GTTGGCCAGGCTAGTCTCGAACTCTG
t0170394	3	22	T	TGGAGGATCGCTTGAGTCCAGG
t0170405	3	20	C	CTTGGGAGGCTGAGGCAGGA
t0170437	3	23	G	GAGGCAGGAGAATGGCGTGAACC
t0170916	3	20	G	GCCCAGGCTGGAGTGCAATG
t0171039	3	22	G	GTGAGCCGAGATTGCAACACTG
t0171251	3	27	G	GTTGGCCAGGCTAGTCTTGAACTCCTG
t0171335	3	22	G	GAGGATTGCTTGAGCCCAGGAG
t0171530	3	19	G	GGCTGGTCTTTAACTCCTG
t0171655	3	23	G	GTGGGAGGATTGCTTGAGCTTTG
t0171909	3	28	A	AGGCTGAGGCTGGAGGATCGCTTGAGTC
t0172215	3	24	C	CACTTTGGGAGGCTGAGGCAGGTG
t0172242	3	18	G	GTTGGAGTGCAATGCCGA
t0172284	3	20	A	AAGAATCGCTTGAACCCGGG
t0172401	3	21	C	CTCAGCTCACTGCAACCTCTG
t0172486	3	24	G	GGCTGAGGCTGGAGGATCCCTTGA
t0172488	3	18	G	GCTGAGATTGTGCCACTG
t0172588	3	20	C	CTCCAGCCTGAGCAACATAG
t0172759	3	18	C	CTTGAACCCGGGAGGCGG
t0172824	3	23	A	AGGTGGGAGGATCGCTTGAGCCC
t0172899	3	21	T	TCAGCCTCCCAAAGTGCTGGG
t0172996	3	25	T	TGAATAGCCACTGCACTCCAGCCTG
t0173097	3	18	T	TGAAGCAGGCGAATCACT
t0173326	3	24	C	CGGGAGGCTGAGGCTGGAGGATCG
t0173379	3	18	C	CGGATCACTTGAGCTCAG
t0173404	3	20	A	AGTTCGAGGCCAGCCTGGTC
t0173540	3	23	A	ATGGCGTGAACCTGGGAGGCGGT
t0173583	3	18	G	GATCGAGACCATCCTGGC
t0173816	3	25	T	TAGCCAGGCTGGTCTTGAACTCCTG
t0173913	3	26	T	TTGGCTAGACTGGTCTCGAACTCCTG
t0173933	3	22	A	AAGGTGTTGGGATTGCAGGCAT
t0174005	3	18	G	GAGTTCGGGGCTGTAGTG
t0174043	3	24	A	AGGTGGGAGGACTGTTTGAGCCTG
t0174236	3	19	G	GCGTGATCTCGGCTCACTG
t0174378	3	20	C	CTGTCACCCAGGCTGGAGTG
t0174410	3	19	T	TGTAATCCCAGCACTTTGG
t0174411	3	19	C	CTACTCGGGAGGCTGAGGC
t0174499	3	20	C	CGAACTCCTGACCTCAGGTG
t0174564	3	24	G	GCCCAGGCTGGTCTTGCACTCCTG
t0174571	3	23	T	TCCAGGCTGGTCTTGAACTCCTG
t0174618	3	22	C	CCCAAAGTGCTGGGATTACAGG
t0174697	3	25	A	AGGCAGGAGAATTGCTTGAACCCTG
t0174701	3	20	T	TGAACCTCGGAGGCGGAGCT
t0174742	3	19	C	CCCAGGCTGGAGTGCAATG
t0174892	3	22	A	AGGCAGGAGAATGGCGTGAACC
t0174929	3	21	C	CACAAGGTCAGGAGATCGAGA
t0175003	3	28	G	GATCGCGCCTGTGAATAGCCACTGCACT
t0175240	3	19	G	GCTCGATCTCGGCTCACTG
t0175332	3	20	G	GTGCTGGTCTTGAACTCTTG
t0175581	3	23	G	GCGAGGCTGGTTTTGAACTCCTG
t0175629	3	24	A	AGGAGAATTGCTTGAGCCCAGGAG
t0175946	3	24	C	CTGGTCTTGAACTCCTGAGCTCTG
t0176151	3	22	G	GCTGAGGCAGGAGAATGGCGTG
t0176281	3	22	A	AGAATCTCTTGAACCTGGGAGG
t0176327	3	25	A	ACTCGGGAGGCTGAGGCTGGAGGAT
t0176656	3	26	G	GAGAATCGCTTGAACCTGGGAGGCAG
t0176711	3	18	C	CATGTTGGCCAGGCTGGT
t0177035	3	21	C	CTTGAACCTGGGAGGTGGAGG
t0177037	3	24	G	GTCCAGGCTGGTCTCGAACTTCTG
t0177221	3	21	C	CAGTCTGGTCTTGAACTCCTG
t0177288	3	20	C	CAGCCTCCTGAGTAGCTGGG
t0177340	3	20	A	AGAGGATTGCTTGAGCCCAG
t0177433	3	21	G	GGTTTCACCATGTTGGCCAGG
t0177447	3	20	C	CTCGGGAGGCTGAGGCAGGA
t0177454	3	22	G	GAGGCTGAGGCAGGAGAATGGC
t0177574	3	19	T	TGGATCACCTGAGGTCAGG
t0177645	3	27	G	GCGCGATCTCGGCTCACTGCAACTTTG
t0178003	3	28	C	CCAGCCTGGGCAACATAGCGAGACCCCG
t0178009	3	18	T	TGAACCTGGGAGGCGGAG
t0178052	3	21	G	GAGTTCGAGACCAGCCTGACA
t0178408	3	23	A	AGCCCAGGGGGTTGAAGCTGCAG
t0178617	3	21	T	TGGGCTGGTCTTGAACTCCTG
t0178807	3	28	G	GCGTGCCTGTAGTCCCAGCTACTCGGGA
t0178818	3	19	C	CAGGAGAATTGCTTGAACC
t0178835	3	21	C	CAGACTGGTCTCGAACTTCTG
t0179025	3	28	G	GCATGATCTCGGCTCACTGCAACTTCTG
t0179072	3	24	T	TGAGCAACATAGCGAGACCCCGTC
t0179178	3	27	G	GTTGGCCAAGCTGGTCTTGAACTCCTG
t0179374	3	26	G	GTTGGTCAGTCTGGTCTCGAACTCCG
t0179448	3	20	C	CTCGGGAGGCTGAGGCTGGA
t0179606	3	18	T	TTTGACACCAGCCTGGGC
t0179680	3	26	G	GTTTGAGACTAGCCTGGGCAACATAG
t0179735	3	18	C	CCTGGGCGACAGAGTGAG
t0180026	3	23	A	AGCACTTTGGGAGGCTGAGGCGG
t0180044	3	19	G	GAGAATCTCTTGAACCCAG
t0180221	3	30	C	CATGTTGGCCAGGCTGGTCTTGAACTCCTG
t0180244	3	23	G	GCCAGACTGGTCTCGAACTTCTG
t0180299	3	26	T	TTGGTCAGGCTGATCTCGAACTCCTG
t0180422	3	24	G	GCAGGTGGATCACCTGAGGTCAGG
t0180437	3	23	G	GTTGTCCAGGCTGGAGTGCAGTG
t0180551	3	21	A	AAGTGCTGGGATTACAGGTGT
t0180688	3	20	G	GCTGGGACTACAGGCATGCG
t0180805	3	28	A	ACTCGGGAGACTGAGGCAGGAGAATGGC
t0180831	3	19	A	AAGTGCTGGGATTGCAGGC
t0180976	3	27	G	GTTGGTCAGGCTGGTCTCGAATTCCTG
t0181017	3	21	G	GTGCATGCCTGTAGTCCCAGC
t0181219	3	27	C	CTGGTTTTGAACTCCTGACCTCAGGTG
t0181450	3	23	T	TGGTCTCGAACTCCTGAGCTCTG
t0181897	3	20	C	CTGTAGTCCCAGCTACTCGG
t0181994	3	22	C	CGTGCCTGTAGTCCCAGCTACT
t0182139	3	26	A	AGCAACATAGCGAGACCCCGTCTCTA
t0182211	3	21	C	CGGGCTGGTCTTGAACTCCTG
t0182263	3	22	C	CTGAGGCAGGAGAATTGCTTGA
t0182318	3	18	C	CCTCTGCAGTAGTTGGAC
t0182442	3	20	C	CACGATCTCGGCTCACTGCA
t0182514	3	24	A	ACGCCTGTAATCCCAGCACTTTGG
t0182535	3	18	G	GCTACTCTGGAGGCTGAG
t0182576	3	22	T	TCACCCAGGCTGAAGTGCAGTG
t0182593	3	27	A	ATTGGCCAGGCTGGTCTGGAACTCCTG
t0182594	3	18	C	CTTGAACCCAGGAGGCAG
t0182652	3	21	C	CTTTGGGAGGCTGAGGCGGGA
t0182722	3	19	A	AGGCTGGTCTTGAACTCCT
t0182755	3	24	G	GCCCAAGCTGGACTTGAACTCCTG
t0182756	3	19	A	AGGATCACTTGAGCCCAGG
t0182769	3	19	C	CGCATGCCTGTAATCCCAG
t0182814	3	20	T	TTGGGAGGGCGAGGCGGGTG
t0182917	3	21	A	AATTGGCTGGGCATGGTGGCA
t0182977	3	20	A	ACCCAGACTGTAGTGCAGTG
t0183130	3	21	G	GTTGGCCAGGCTGAACTCTTG
t0183214	3	23	A	AGGCTGGAGGATCGCTTGAGCCC
t0183466	3	19	A	AGGCGGAGGTTGCAGTGAG
t0183553	3	27	G	GGATCGCGCCTGTGAATAGCCACTGCA
t0183618	3	18	A	AGTTTGAGACCAGCCTGG
t0183747	3	18	A	AATTAGCTGGGCGTGGTG
t0183821	3	28	G	GCGCGATCTTGGCTCACTGCAACCTCTG
t0183838	3	27	C	CTGATCTCGAACTCCTGACCTCAGGTG
t0183961	3	29	G	GGCATGATCTCGGCTCACTGCAACCTCTG
t0184092	3	19	G	GAGTTCTGGGCTGTAGTGT
t0184384	3	18	G	GAGAATGGCGTGAACCTG
t0184389	3	23	G	GTGGGAGGACTGCTTGAGCTCAG
t0184459	3	23	G	GCAGGAGAATGGCGTGAACCCGG
t0184526	3	26	T	TGTAGTCCTAGCTACTCGGGAGGCTG
t0184858	3	20	G	GGCTGAGGCAGGAGAATTGC
t0184914	3	21	T	TTTAGAGACGGGGTCTTGCTC
t0184928	3	23	A	AGCCTGGGCAACATAGCGAGACC
t0185249	3	23	G	GCCAGACTGGTCTCGAACTCCTG
t0185271	3	27	G	GTTGGCCAGACTGGTCTCAAACTCCTG
t0185323	3	18	A	ACTGGTCTCGAACTCCTG
t0185381	3	19	G	GAGAATTGCTTGAACCTGG
t0185510	3	23	G	GCAGGAGAATCACTTGAACCCAG
t0185525	3	24	G	GCAACATAGCGAGACCCCGTCTCT
t0185532	3	28	G	GCTGAGGCAGAGAACTGCTTGAACCCTG
t0185699	3	24	G	GCCCAGACTGGTCTCAAACTCCTG
t0185831	3	30	T	TGGTGCGATCTCGGCTCACTGCAACCTCTG
t0185984	3	27	C	CTGATCTTGAACTCCTGACCTCAGGTG
t0186036	3	19	T	TATTGCCCAGGCTGGAGTG
t0186087	3	25	C	CGAGACCAACCTGGGCAACATAGTG
t0186141	3	24	G	GGAGAATCACTTGAACCCAGGAGG
t0186189	3	20	A	ACGCTGGTCTTGAACTCCTG
t0186440	3	19	C	CTTGTTGCCCAGGCTGGAG
t0187059	3	23	G	GCAGGAGAATCGCTTGAACCCGG
t0187155	3	20	C	CAAAGTGCTGGGATTACAGG
t0187170	3	20	A	AATTGCTTGAACCTGGGAGG
t0187189	3	28	C	CGCGTGCCTGTAGTCCCAGCTACTCGGG
t0187704	3	20	C	CACTTTGGGAGGCTGAGGCG
t0187715	3	24	A	AATCTCGGCTCACTGCAAGCTCTG
t0187962	3	27	T	TTCGAGACCAGCCTGGCCAACATGGTG
t0188020	3	22	C	CTTGGGAGGCTGAGGCAGGAGA
t0188069	3	22	T	TGGGAGGATCGCTTGAGCCCAG
t0188095	3	18	G	GCTGGACTTGAACTCCTG
t0188215	3	21	C	CTGGCTGGTCTCGAACTCCTG
t0188250	3	25	T	TTCGAGACCTGCCTGGGCAATATAG
t0188550	3	25	A	AACCCAGGAGGCGGAACTTGCAGTG
t0188699	3	18	T	TCTGGAGCAGCTGGGATT
t0188778	3	22	G	GGTGGCGCGTGCCTTTAGTCCC
t0188873	3	24	G	GTCCAGTCTGGTCTTGAACTCCTG
t0189019	3	28	T	TGAATAGCCACTGCACTCCAGCCTGGGC
t0189059	3	25	C	CGCGTGCCTGTAGTCCCAGCTACTC
t0189167	3	22	G	GCTAGTCTTGAACTCCTGGGCT
t0189238	3	22	T	TGAACCTGGGAGGCGGAGCTTG
t0189330	3	21	A	AGGCGGAGGTTGCAGTGAGCC
t0189415	3	25	A	AACCCGGGAGGTGGAGCTTGCAGTG
t0189537	3	28	C	CTGGGCAACATAGCGAGACCCCGTCTCT
t0189671	3	20	C	CTGGAGGATCGCTTGAGTCC
t0189739	3	26	T	TTGGCCAGGCTGGTCTCGAACTTCTG
t0189764	3	26	G	GTTGGTCAGGCTGGTCTCGAATTCTG
t0189786	3	21	G	GGTTTCTCCATGTTGGTCAGG
t0189829	3	22	C	CCAGGCTGGTCTAGAACTCCTG
t0189953	3	20	A	AGGCTGAGGCAGGAGAATCT
t0190197	3	20	A	AGGGCGAGGTGGGAGGATTG
t0190625	3	20	A	AAGAGATTGAGACCATCCTG
t0190679	3	27	G	GTTGCCTAGGCTGGTCTTGAACTCCTG
t0190799	3	19	C	CTTGAACCTGGGAGGTGGA
t0190826	3	20	G	GCACGATCTCTGCTCACTGC
t0190842	3	19	A	ACACGATCTTGGCTCACTG
t0190998	3	19	G	GCGCGTGCCTGTAGTCCCA
t0191010	3	27	C	CACAATCTCGGCTCACTGCAACCTCTG
t0191377	3	19	G	GAGTTCGAGACCAGCCTAG
t0191499	3	18	G	GTTGCCCAGGCTGGAGTG
t0191661	3	18	A	AGGCAGGAGAATCGCTTG
t0191706	3	24	A	ACCCAGACTAGTCTTGAACTCCTG
t0191768	3	18	C	CATGCCTGTAATCCCAGC
t0191801	3	18	A	AGGCTGGCCTCGAACTCC
t0191919	3	22	A	AAAGACCACAATTACTTTTGCA
t0192065	3	25	A	AATGGCGTGAACCCGGGAGGCGGAG
t0192162	3	24	G	GTCCAGGCTGGCCTTGAACTCCTG
t0192354	3	20	A	AAGTGCTGGGATTACAGGTG
t0192928	3	25	C	CTCCCAAAGTGCTAGGATTACAGGC
t0193040	3	27	G	GTTGGGCAGGCTGGTCTCGAACTCCTG
t0193191	3	18	T	TTCAAGACTAGCCTGGGC
t0193198	3	26	A	AACCCAGGAGGCAGAGGTTGCAGTGA
t0193232	3	21	T	TCAGCCTCCCGAGTAGCTGGG
t0193295	3	18	G	GAGGATTGCTTGAGCTCA
t0193499	3	18	A	AATGCTTTTGTAGAAACA
t0193503	3	20	C	CAATCTCGGCTCACTGCAAG
t0193552	3	21	T	TTGGGAGGCTGAGAGGTGGGA
t0193662	3	28	C	CTGAGGCAGGAGAATCACTTGAACTCTG
t0193798	3	23	A	ATGGGAGGACTGCTTGAGCCCTG
t0194047	3	21	G	GCCAGGCTGGTCTCGAACTCC
t0194084	3	26	G	GAGTCATGATGGCACCACTGAACTCC
t0194145	3	23	C	CCTTGGCCTCCCAAAGTGCTGGG
t0194205	3	22	C	CTGGGCTGGTCTTGAACTCCTG
t0194231	3	25	C	CTGGGATTACAGGCATGAGCCACTG
t0194294	3	22	C	CTTGAACCCGGGAGGTGGAGGT
t0194324	3	19	T	TCAGGAGATCGAGACTGTT
t0194457	3	27	G	GTTGGTCAGGCTGGTCTTAAACTCCTG
t0194688	3	20	A	AGGGGCTGAGGTGGGAGGAT
t0194825	3	18	T	TGAGCAACATAGCGAGAC
t0194948	3	23	G	GCAGGAGGATTGTTTGAGCCCTG
t0194965	3	19	T	TGCTGTTTTGAACTCTTGT
t0195121	3	23	G	GCCAGGCTGGCCTCGAACTCCTG
t0195196	3	20	A	AGTTTGAGACTAGCCTGGCC
t0195206	3	24	G	GCTACTCGGGAGGCTGAGGCTGGA
t0195530	3	22	T	TCTGTCGCCCAGGCTGGAGTGC
t0195533	3	24	G	GGGAGGCCGAGGCAGGAGAATGGC
t0195594	3	18	A	AACATAGTGAGACCCTGT
t0195642	3	20	A	AGAAGTTTGAGACCAGCCTG
t0196126	3	21	G	GCTGGGATTATAGGTGCGAGC
t0196248	3	26	T	TTGACCAGACTGGTCTTGAACTCCTG
t0196528	3	28	G	GCATGATCTCGGCTCACTGCAACCTCTG
t0196601	3	24	G	GCCCAGGCTGGTCATGAACTCCTG
t0196616	3	23	G	GTTGGAGGCTGTAATGAGCTATG
t0196620	3	20	A	AGGCTGGTCTCGAACTTCTG
t0196688	3	26	C	CCTCCCAAAGTGCTGGGATTACAGGC
t0197234	3	19	C	CGGGCGTGGTGGTGGGGGT
t0197582	3	24	T	TCGCTTGAACCCAGGAGGCGGAGG
t0197643	3	21	A	AGGAGAATGGCGTGAACCTGG
t0197706	3	21	C	CAGGCTGGTCTTGAACTCTTG
t0197766	3	24	G	GTCCAGGCTGGTCATGAACTCCTG
t0197776	3	23	T	TGGGCAATATAGTGAGATCTCAT
t0197787	3	28	C	CTTGTAGTCCCAGCTACTCGGGAGGCTG
t0198060	3	30	C	CATGTTGGCCAGGCTGGTCTCGAACTCCTG
t0198090	3	21	A	AGCTGAGATCGCACCACTGTA
t0198244	3	26	T	TGGTGTTGAACTCCTGACCTCAGGTG
t0198349	3	22	T	TGGGACACAGAGTGAGACTCTG
t0198368	3	23	A	AACCCAGGAGGCGGAGCTTGCAG
t0198478	3	24	C	CTGGGCAACATAGTGAGACCCTGC
t0198499	3	19	T	TTGGGAGGGCGAGGCGGGT
t0198533	3	18	C	CGGATTACCTGAGGTCAG
t0198588	3	18	G	GAGTTTGAGACCAGCCTG
t0198623	3	21	C	CGTGCCTGTAGTCCCAGCTAC
t0198753	3	20	A	AACCCAGGAGGCGGAGCTTG
t0198776	3	19	A	ACTTGGGAGGCTGAGGCAG
t0199031	3	23	A	AATAGCCACTGCACTCCAGCCTG
t0199392	3	25	G	GCACTCCAGCCTGGGCAACATAGCG
t0199498	3	21	C	CGCGATCTCGGCTCACTGCAA
t0199505	3	24	C	CTTGAACCTGGGAGGCAGAGGTTG
t0199727	3	24	G	GCCCAGACTGGTCTTGAACTTCTG
t0199738	3	23	C	CCCAAAGTGCTGGGATTACAGGC
t0199993	3	22	C	CCTCGGCCTCCCAAAGTGCTGG
t0200060	3	18	A	AGGATAGCTTGAGCCCAG
t0200300	3	27	A	AGCCAAGATCGCACCACTGCACTCCAG
t0200339	3	19	A	AGGCTGGTCTCGAACTCCT
t0200563	3	19	A	AGGCACCTGTAGTCCCAGC
t0200642	3	21	C	CAGGCTGGTCTTGAACTACTG
t0200755	3	21	A	AGGAGAATCACTTGAACCTGG
t0200831	3	25	C	CCTGAGCAAAATAGCGAGACCCCGT
t0200874	3	25	T	TGCCCAGGCTGGTCTTGAACTTCTG
t0200924	3	22	C	CTGGTCTTGAACTCCTGGGTTC
t0201089	3	19	G	GCAGGAGAATGGCGTGAAC
t0201346	3	25	A	AGCCTGGGCAACATAGCGAGACCCC
t0201569	3	24	A	AGCCCAGGAGTTGGAGGATGTAGT
t0201684	3	27	C	CGCCTGTGAATAGCCACTGCACTCCAG
t0201718	3	23	A	AACCCGGGAGGCGGAGCTTGCAG
t0202016	3	25	C	CAATCTCGGCTTACTGCAACCTCTG
t0202090	3	19	C	CTGGTCTCGAACTCCTGGG
t0202132	3	21	T	TGGGAGGTTGAGGCTGCAGTG
t0202664	3	24	T	TTGGCCAGGCTGGTCTCGAACTCC
t0202725	3	28	C	CCTGTAGTCCCAGCTACTTGGGAGGCTG
t0202727	3	19	A	AGGCTGGAGTGCAATGGCA
t0202759	3	20	T	TGTAATCCCAGCACTTTGGA
t0202790	3	18	G	GCTGGTCTTGAACTCTTG
t0202941	3	18	T	TATTTTTAGTAGAGACGG
t0203114	3	21	C	CGCCCAGGCTGGAGTGCAGTG
t0203142	3	20	C	CTGGTCTCGAACTCCTGGCC
t0203162	3	18	C	CTGGGCGACAGAGCGAGA
t0203168	3	19	A	AGGATCACCTGAGGTCAGG
t0203321	3	22	C	CGGGAGGCTGAGGCTGGAGGAT
t0203528	3	20	C	CGCTTGAACCCAGGAGGCGG
t0203563	3	18	C	CAGGCTGGAGTGCAATGG
t0203723	3	25	A	AACTTGGGAGGCGGAAGTTGCAGTG
t0203751	3	18	G	GAGGCGGAGGTTGCAGTG
t0203834	3	26	A	ATGTGGGAGGATCGCTTGAGCCCAGG
t0203880	3	28	T	TGTTGGTCAGGCTGGTCTCGAACTCCTG
t0203881	3	20	A	AGTTACTCGGGAGGCTGAGG
t0203914	3	21	G	GAAGAATCGCTTGAACCCGGG
t0203993	3	26	T	TTGCCCAGGCTGCTCTCGAACTCCTG
t0204222	3	22	C	CTAGGACTACAGGTGTGTGCTA
t0204228	3	27	C	CAGCCTGAGCAACATAGCGAGACCCCG
t0204435	3	20	C	CAGGAGATCGAGACTGTTCT
t0204473	3	23	T	TGAATAGCCACTGCACTCCAGCC
t0204845	3	20	G	GCTTGAACCTGGGAGGCGGA
t0204895	3	21	G	GGAGGATCACTTGAGCTCAGG
t0205081	3	23	G	GCAGGAGAATGGCGTGAACCCTG
t0205119	3	19	A	AGCTGAGACTGCGCCACTG
t0205148	3	21	C	CAGGAGGCGGAGGTTGCAGTG
t0205153	3	23	A	AGCCCAGGAGGTTGATACTGCAG
t0205189	3	18	A	AGCCTCCTGAGTAGCTGG
t0205198	3	22	A	AGCTGGTCTTGAACTCCTGACC
t0205234	3	24	G	GTTCAGGCTGGCCTTGAACTCCTG
t0205537	3	22	A	ACAGGATGCAGTGCTCAGTGAT
t0205815	3	29	G	GCTGAGGTGGGAGGACTGCTTGAGCCCTG
t0205836	3	19	T	TGAACCCAGGAGGTGGAGG
t0206087	3	21	C	CAGGCTGGACTCGAACTCCTG
t0206206	3	18	T	TTTGAGACCAGCCTGACC
t0206345	3	30	C	CATCTTGGCCAGGCTGGTCTTGAACTCCTG
t0206809	3	21	G	GCGGGCGCCTGTAGTCCCAGC
t0206925	3	22	A	AAAGATTGAGACCATCCTGGCC
t0207079	3	26	T	TTGGCCAGGCTGGTCTCCAACTCCTG
t0207456	3	27	G	GTTTGCCAGGCTGGTCTCGAACTCCTG
t0207465	3	22	G	GTGGGAGGATTGCTAGAGTCTG
t0207516	3	18	A	ATCGAGACCAGCCTGGCC
t0207751	3	21	C	CTGGGATTACAGGCGTGAGCC
t0207761	3	24	A	ATGTTGGTCAGGCTGGTCTTGAAC
t0207950	3	18	G	GTTTGAGACCAGCCTGGG
t0208076	3	18	C	CATGTTGGTCAGGCTGGT
t0208481	3	25	C	CTCCCAAAGTGCTGAGATTACAGGC
t0208828	3	19	G	GATCGAGACCATCCTGGCT
t0208839	3	18	C	CACTTGAACCTGGGAGGC
t0209070	3	19	C	CCCAGGCTGGAGTGCGGTG
t0209117	3	28	T	TGTAGTCCCAGCTACTCGGGAGGCTGAG
t0209280	3	27	G	GTGCGATCTCGGCTCACTGCAACTCTG
t0209298	3	18	T	TTGCCCAGGCTGGAGTGC
t0209300	3	18	T	TGAGCTGAGATTGCACCA
t0209516	3	22	A	AGGCGCCTGTAATTCCAGCTAC
t0209554	3	19	A	ACCATGTTGGTCAGGCTGG
t0209613	3	24	A	AACCAGGCTGGTCTTGAACTCCTG
t0209648	3	23	T	TAGGACTACAGGTGTGTGCTACC
t0209666	3	24	G	GCCCAGACTGGTCTAGAACTCCTG
t0209992	3	18	A	ATCACCTGAGGTCGGGAG
t0210079	3	25	T	TTCCCAGGCTGGTCTTGAACTCCTG
t0210168	3	21	T	TCGTGAACTCCTGACCTCATG
t0210250	3	25	A	AGAATCACTTGAACCCAGGAAGGGG
t0210433	3	18	G	GAATTCGAGACCAGCCTG
t0210470	3	21	A	AGAATCGCTTGAACCCAGGAG
t0210824	3	20	A	AAGGGTGAGGTGGGAGGATG
t0211096	3	26	A	AATAGCCACTGCACTCCAGCCTGGGC
t0211113	3	20	A	AGGCTGGAGGATCCCTTGAG
t0211378	3	26	G	GTTGCCCAGGCTGGTCTCGAACTCTG
t0211458	3	20	G	GGAGAATCACTTGAACCTGG
t0211643	3	27	G	GTTGACCAGGCTGGTCTTGAACTTCTG
t0211709	3	27	C	CTGTAGTCCCAGCTACTCGGGCGGCTG
t0211770	3	21	A	AATGGCGTGAACCTGGGAGGC
t0211890	3	20	T	TTAGTAGAGACGGGGTTTTG
t0211918	3	27	A	ATTGGCCAGGCTGATCTTGAACTCCTG
t0212069	3	22	G	GGCGGCGCGTGCCTGTAGTCCC
t0212170	3	20	A	AGGCTGGTTTTGAACTCCTG
t0212260	3	21	T	TGCTGGGATTACAGGCTTGAG
t0212524	3	19	G	GAGAATCACTTGAACCCGG
t0212543	3	23	A	AGGAGATCGAGACTGTTCTGGCT
t0212574	3	26	A	ATTGGCCAGGCTGGTCTCGAACTCTG
t0212607	3	22	T	TGCTGGGATTATAGGTGCGAGC
t0212768	3	18	A	AGGAGACTGAGGCAGGAG
t0212808	3	18	G	GCTGAGGCAGGAGAATTG
t0212896	3	18	A	ATCGAGACTATCCTGGCT
t0212910	3	20	C	CTTGAACCTGGGAGGTGGTG
t0212930	3	26	T	TGACATGATTATAGTTCACTATGATG
t0212965	3	24	T	TTCGAGACCAGCCTGACCAACATG
t0213095	3	22	T	TTGCCCAGGCTGGAGTGTAGTG
t0213115	3	25	T	TGCCCAGACTGGTCTTGAACTCCTG
t0213156	3	20	C	CAGGCTGGAGTGCAATGGTG
t0213164	3	22	G	GAGAATCGCTTGAACCCGGGAG
t0213171	3	22	T	TGAGATTACAGGCGTGAACCAC
t0213188	3	26	T	TTGCCCAGACTGGTCTCGAACTCCTG
t0213595	3	25	T	TGGCCAGGCTGGTCTTGAACTTCTG
t0213609	3	26	A	AAGTGCTGGGATTACAGGCGTGAGCC
t0213674	3	25	C	CGATCTCGGCTCACTGCAACCTCTG
t0213676	3	22	T	TTTTGTATTTTTAGTAGAGATG
t0213705	3	22	C	CAAAGTGCTGGGATTACAGGTG
t0213764	3	18	G	GCATTTGAGACCAGCCTG
t0213814	3	22	C	CGCGCCTGTGAATAGCCACTGC
t0213836	3	29	G	GTGTTGGCCAGGCTGGTCTCGAACTCCTG
t0213892	3	20	T	TTGTTGCCCAGGCTGGAGTG
t0213923	3	28	G	GTCTCGAACTTCTGACCTCAAGAGATCC
t0214323	3	26	T	TTGGCCAGCCTGGTCTTGAACTCCTG
t0214337	3	21	A	AGGATAGCTTGAGCCCAGGAG
t0214522	3	27	C	CTCTGGAGGCTGAGGCAGGAGAATGGC
t0214538	3	21	G	GGAGAATCGCTTGAACCCAGG
t0214650	3	28	G	GTGTGATCTCGGCTCACTGCAACTTCTG
t0214769	3	26	T	TTGACCAGGCTGGTCTCGAACTCCTG
t0215208	3	22	C	CCTGGGCAACCTAGCGAGACCC
t0215348	3	21	A	AGGAGAATCGCTTGAACCCGG
t0215355	3	20	C	CTTGAACCCGGGAGGCAGAG
t0215410	2	21	A	AGGCTGAGGCAGGGGAATGGC
t0215419	2	21	A	AGACTGGGTCTTGCTTTGTTG
t0215552	2	20	T	TGGGCGACAAGAATGAAACT
t0215654	2	20	C	CTGTACTCTAGCCTGGGCAG
t0215740	2	25	G	GCAAGACTCTGTTTCTAAAAGGATA
t0215764	2	26	C	CTGAGGCAGGAGAATGGCGTGAACCC
t0215779	2	19	G	GCATGATCTCGACTCACTG
t0215781	2	24	G	GCAGGTGGATCACTTGAGGTCAGG
t0215972	2	18	C	CAAGGTCAGGAGTTCGAG
t0216062	2	21	A	AGTAGCTGGGACTACAGGCGT
t0216133	2	22	C	CCTGGGCATCATAGCGAGACCC
t0216144	2	23	G	GTAGGCTGAGGCAGGAGAATGGC
t0216160	2	22	A	AGGCTGATCTTGAACTCCTGGC
t0216233	2	19	A	ATGATCACAGCTCACTGTA
t0216295	2	19	C	CCCAGGCTGGAGTGGAGTG
t0216326	2	24	A	AAGAGAATGGCGTGAACCCGGGAG
t0216338	2	19	G	GAGGTAGGAGAATCTCTTG
t0216581	2	26	C	CTGTAGTCCCAGCTACTCGGGAGGCT
t0216591	2	21	C	CGGGAGGTTGAGGCTGCAGTG
t0216728	2	21	G	GAGTTTGAGACCAGCCTGGCC
t0216733	2	23	A	AACGAGATCGAGACCATCCTGGC
t0216878	2	21	A	AGGCTGAAGCAGGAGAATTGC
t0216886	2	22	G	GGTGGCGGGCGCCTGTAGTCCC
t0216903	2	20	A	AATCGCTTGAACCTGGGAGG
t0216959	2	24	A	AGGCTGAGGCAGGAGAATTGCTTG
t0216976	2	19	G	GAGGGCGAGGTGGGAGGAT
t0217066	2	19	G	GTAGAGATGGGATTTCTCC
t0217067	2	18	C	CACTTTTGGAGGCTGAGG
t0217083	2	19	G	GATCACCTGAGGTCGGGAG
t0217227	2	21	T	TCGGCTCACTGCAACCTCTGC
t0217307	2	23	T	TCAGGAGGCTGAGGCAGGAGAAT
t0217308	2	18	G	GGAGAATCACTTGAACCC
t0217374	2	18	T	TTGCTTGAACCTGGGAGG
t0217427	2	21	C	CAGGAGATCGAGACTGTTCTG
t0217467	2	21	A	AATTGCTTGAACCTGGGAGAC
t0217488	2	21	A	AACCCGGGAGGTGGAACTTGC
t0217577	2	27	G	GTGGAGCTTGCAGTGAGCTGAGATGGC
t0217615	2	22	G	GAGCCCAAGAGTTTGAGGCTGC
t0217718	2	26	T	TTGTCCAGGCTGGACTTGAACTCCTG
t0217730	2	25	G	GAGGCTGAGGCACAAGAATCTCTTA
t0217779	2	21	A	AGGCCAAAGCAGGAGAAGTGC
t0217994	2	21	A	AGGATTGCTTGAGCCCAGGAG
t0218052	2	18	A	AGGAGAATCGCTTGAACC
t0218362	2	26	T	TTGCCCAGGCTGGTCTTGAACTCTTG
t0218424	2	28	G	GCTGAGGCAGGAGAATCGCTTGAACCCA
t0218465	2	22	A	AGCCGAGATTGCGCCACTGCAG
t0218593	2	18	A	AGGCGGGTGGATCATCTG
t0218697	2	19	A	AGTAGCTGGGATTGCAGGC
t0218723	2	22	G	GTAGTCCCAGCTACTTGGGAGG
t0218730	2	30	C	CCATGTTGGCCAGGCTGGTCTTGAACTCCG
t0218891	2	23	C	CGGTGGCACGTGCCTGTAGTCCC
t0218928	2	27	G	GTTGGCTAGGCTGGGCTCGAACTCCTG
t0219185	2	18	T	TTCACCATGTTGGCCAGG
t0219235	2	22	C	CAGGAGAATCGCTTGAACTCAG
t0219418	2	21	C	CAGACTAGTCTTGAACTCCTG
t0219439	2	18	C	CACTTTGGAAGGCTGAGG
t0219535	2	25	C	CTGCCTCAGCCTCCCGAGTAGCTGG
t0219565	2	23	C	CGGTTAGTCGGGAGGCTGAGGCA
t0219629	2	26	T	TGTAGTCCCAGCTACTAGGGAGGCTG
t0219639	2	21	G	GCTGAGACAAGAGTTGCCTGA
t0219662	2	27	C	CTGAGGCTGGAGGATCGCTTGAGTCCA
t0219707	2	20	A	AGACAGAGGTTGTAGTGAGC
t0219712	2	21	T	TGGATTGCCTGAGGTCAGGAG
t0219832	2	19	G	GCGCTATCTCGGCTCACTG
t0219870	2	25	A	AAAGTACTGGGATTACAGGCGTGAG
t0219902	2	26	A	ACACTTGTAGTCTGAAGCAGGCAGAT
t0220018	2	26	T	TTCGAGACCAGCCTGACCAACATGGC
t0220136	2	27	C	CTGTAGTCCCAGCTACTGGGGAGGCTG
t0220176	2	23	A	AGCCCAGAAGGTCAAGGCTGCAG
t0220264	2	21	A	AAGGGTGAGGTGGGAGGATGG
t0220277	2	28	A	ATGTTGCCCAGGCTGGTTTTGAACTCCG
t0220361	2	19	T	TTTTTTGTATCTTTAGTAG
t0220384	2	22	T	TGGGGAGGCTGAAGTGGGCGGA
t0220550	2	19	A	AAGTGCTGGGAATACAGGC
t0220556	2	24	G	GGGAGGGTGAGGCAGGAGATTGGC
t0220565	2	26	A	AAGGTGGGAGGACTGCTTGAGCCCTG
t0220686	2	21	T	TTTTTGTAGAGACAGAGGCTC
t0220736	2	23	C	CTGGCCTCAAGTGATCCTCTGAC
t0220822	2	21	C	CTTGAACCCAGGAGGTGGAGG
t0220857	2	23	T	TGCTCTCGAACTCCTGACCTCTG
t0220898	2	24	A	AGGAGACTGAGACCATCCTGGCTA
t0220955	2	22	C	CCGGCACAGTAGCTCACTCCTG
t0220967	2	19	G	GGCTGAGGCTGGATGATCG
t0221208	2	18	A	AATTTTTGGATTTTTAGC
t0221218	2	26	A	AGAAGAATCGCTTGAACCTGGGAGGC
t0221220	2	22	T	TTCTCCATGTTGGTCAGGCTGG
t0221357	2	21	G	GTTCACGTCTGTAATCCTAGC
t0221387	2	19	T	TTTTTGTAGAAACGGGGTT
t0221458	2	26	C	CTGGCCAGGCTGGTCTTGAACTCTTG
t0221590	2	19	C	CTGGAGTGCAGTGGCATGA
t0221697	2	22	A	AGGAGGCTGAGGCAGGAGAATT
t0221811	2	23	T	TGCACTCCAGGCTGGGCAACAGT
t0221842	2	24	A	AGCCCAGTAGGTCGAGACTGCAGT
t0221858	2	23	T	TTCCAGTCTGGGCAACAGAGCGA
t0221868	2	21	G	GAGGGTGAGGTGGGAGGACTG
t0221903	2	19	C	CCAGGCTGGTCTCGAACTC
t0221928	2	18	G	GTTGGTCTCGAACTCCTG
t0221951	2	18	G	GAGAATTGCTTGAGCCTG
t0222018	2	27	G	GTTGGCCTGGCTGGTCTCAAACTCCTG
t0222148	2	19	A	AGGTTTCGCCTGTTGGCCA
t0222163	2	25	C	CTCCCAAGCAGCTGGGATTACAGGC
t0222175	2	20	G	GTATAATCTCAGCTCACTGC
t0222201	2	20	T	TCGGGAGGCTGAGGCTGGAG
t0222215	2	23	C	CCTCGGCCTCCCAAAGTGCTGGG
t0222291	2	19	T	TTTCTCCATGTTGGTCAGG
t0222314	2	18	G	GCATGTGCCTGTAGTCCC
t0222380	2	18	C	CTACTCGGGAAGCTGAGG
t0222392	2	18	A	AAAGGCTGAGGTGGGAGG
t0222397	2	20	A	AGTTACTTGGGAGGCTGAGG
t0222484	2	18	C	CTTTGGGAGGACAAGGTG
t0222519	2	26	T	TTGCCCAGGCTGTTCTCGAACTCCTG
t0222680	2	24	C	CAGGAGATCGAGACTGTTCTGGCT
t0222724	2	21	G	GCAGTGGCGTGATCTCGGCTC
t0222738	2	23	A	ACTTAAGAGGCTGAGGCTGGAGG
t0222808	2	19	T	TGCAGTGGCGTGATCTCGG
t0222898	2	25	T	TTGCTAGGCTGGTCTCGAACTCCTG
t0222920	2	20	G	GTATAGTGAGAGTCTGTCCC
t0222946	2	21	C	CAACATGATGAAACTCTGACT
t0222970	2	22	A	AGTCACTGGGATCACAGGCGAG
t0222986	2	22	G	GAGACCATCTTGTTGAACACGG
t0223064	2	18	T	TTTAGAGACGGGGTCTTG
t0223163	2	25	A	AGGAGAATCACTTGAACCTGAAGGC
t0223202	2	21	T	TTGATTTTTTTTTGTAGAGAC
t0223287	2	19	G	GAGAATCTCTTGAACCCGG
t0223341	2	26	G	GTTGGTCAGGCTGGTCTCGAACTCAG
t0223411	2	19	T	TGAACCCGGGAGGTGGAGG
t0223437	2	22	T	TGCTGGGATTATAGGAGTGAGC
t0223466	2	24	A	AGACTAGCCTAGGTAACATAGTGA
t0223497	2	22	G	GCTGGGATTACAGGCTTGAGCC
t0223546	2	19	C	CAATCATGGCTCACTGCAG
t0223651	2	18	A	ACTGGTCTTGAACTCCTG
t0224087	2	24	G	GCCCAGGCTGGCCTTGAACTCCTG
t0224315	2	18	C	CCTGGGCAACGGAGTCAG
t0224359	2	18	G	GCGTGCCTGTAGTCCCGG
t0224458	2	18	T	TGTGTGTGTGTGTGCATT
t0224478	2	22	C	CTGAGGTGGGAGGATCGCTTGA
t0224580	2	21	G	GCATGTGCCTGTAGTCCCAGC
t0224610	2	21	A	AAAGTGCTGGGATTGCAGGCG
t0224635	2	20	A	ACAGGATGCAGTGCTCAGTG
t0224709	2	19	G	GAGGTTGAGGCTGCAGTGA
t0224714	2	27	T	TGCAGTCCTGTAGGCTGAGGCAGGAGA
t0224728	2	19	A	AGGCTGCAGTGAACTGAGA
t0224780	2	20	G	GCTGAGGTAGGAGAATTGCT
t0224877	2	18	T	TTCAAGACTAACCTGGGC
t0224996	2	20	C	CACTGCACTCCAGCCTGGGC
t0225003	2	18	G	GCTGAGGCAGGAGAATCG
t0225135	2	27	G	GTTGGCCAGGCTGGTGTCGAACTCCTG
t0225180	2	20	G	GAGAATCGTTTGAACCCAAG
t0225196	2	20	C	CACACCATTGCACTCCAGCC
t0225241	2	18	C	CTCAAGAGGCTGAAGAGG
t0225249	2	18	A	ACGGGGTCTCGCTCTGTC
t0225295	2	18	T	TGGGAGGATCGCTTGAGC
t0225310	2	22	A	ACTCAGTAGGCTGAAACAGGAG
t0225348	2	21	A	ACTTTGTTGCCCAGGCTGGAG
t0225350	2	23	A	ATTTTGTATTTTTAGTAGACATG
t0225414	2	19	G	GTGACTCACGCCTGTAATC
t0225415	2	21	C	CAGACTGGTTTTGAACTCCTG
t0225627	2	26	C	CTGGCCAGGCTGGTCTCGAACTCCTG
t0225655	2	19	C	CACTTTGGGAGGCTGAGGC
t0225765	2	23	G	GCCAGGCTGGTCCTGAACTCCTG
t0225811	2	18	G	GCGTGATCTCGGCTGACT
t0226066	2	20	C	CAGGAGTTCTGGGCTGTAGT
t0226095	2	24	C	CGCTCTGTCGCCCAGGCTGGAGTG
t0226129	2	25	G	GCGGTGGCGCGTGCCTGTAGTCCCA
t0226165	2	20	A	AGGAGTTCCAGACCAGCCTG
t0226267	2	20	A	AGGATCGCTTGAGCCCAGGA
t0226381	2	27	G	GTTGGCCAGGCTGGGCTCGAACTCCTG
t0226508	2	21	A	AGGAGAATCACTTGAACCTGC
t0226522	2	19	A	AGAAGGCTGAGGCAGAAGG
t0226806	2	18	G	GCTGGTCTAGAACTCCTG
t0226837	2	24	T	TATAAAAATTAGCCGGGCATGGTG
t0226914	2	26	T	TTGCCCAGGCTGGACTCGAACTCCTG
t0226992	2	18	T	TCACAATCTCGGCTCACT
t0227080	2	20	A	ATCGCTTGAACCCAGGAGGC
t0227102	2	22	T	TTGGGACAAAGTTTCACTCTTG
t0227421	2	22	A	AGGAGGTTGAGGCTGCAGTGAG
t0227472	2	23	C	CCTGTGAATAGCCACTGCACTCC
t0227489	2	25	T	TGTCCAAGCTGGTCTCGAACTCCTG
t0227624	2	20	T	TACTCGGGAGGCTGAGGCAG
t0227644	2	20	A	ATCATACCACTGTACTCCAG
t0227785	2	27	G	GGGTTCACGCCATTCTCCTGCCTCAGC
t0227847	2	24	A	AGTAGGTGGATTGTTTGAGCTCAG
t0227870	2	28	C	CTGAGGCAGGGGAATTGCTTGAACCCTG
t0227878	2	18	G	GGGAGGCTGAGGCAGGAG
t0227951	2	21	T	TTGCCAGGCTGGAGTGCAGTG
t0228016	2	18	T	TTCGAGACTAGCCTGGGC
t0228029	2	18	G	GGCTGGAGTGCAGTGGTG
t0228042	2	19	A	AGTTCGAGGCCAGCCTGGT
t0228060	2	19	A	ACCTGGGAGGTGGAGGCTG
t0228294	2	20	G	GTTTTTCCATGTTGGTCAGG
t0228554	2	20	G	GGAGGATTGCTGGAGGCCTG
t0228675	2	20	A	AACTACTCGGGAGGCTGAGG
t0228877	2	22	T	TCTCGGCTCACTGCAACCTCCG
t0228911	2	19	A	AGGCTGGTCTTGAACTCCA
t0228912	2	19	C	CACGATCTCGGCTTACTGC
t0228961	2	21	T	TGAGATCAGGAGTTCGAGACC
t0229029	2	26	A	AGGATTGCCTGAGCTCAGAAGTTCGA
t0229169	2	19	A	AGGAGATCGAGACTGTTCT
t0229173	2	24	A	AGTCTTGCTCTGTCACCCAGGCTG
t0229183	2	27	C	CCCAGCACTTTGGGAGGCTGAGACGGG
t0229333	2	27	T	TGTGATCTCGGCTCACTGCAACCTCTG
t0229424	2	26	A	AGATTGTGCCACTGCACGCCAGCCTG
t0229442	2	19	G	GGCTGATCTTGAACTCCTG
t0229469	2	18	T	TTCTCCATGTTGGTCAGG
t0229518	2	18	A	ACGCCTGTAATCCCAGCA
t0229568	2	24	T	TTTCCCAGGCTGGAGTGCAGTGGC
t0229607	2	22	C	CAGGAGAATCACTTGAACCCGG
t0229692	2	25	C	CTGGAGGCTAAGGCAGGAGAATGGC
t0229780	2	23	G	GAGATGGGGTTTCGCCGTGTTAG
t0229789	2	18	G	GCTACTTGGGAGGCTGAG
t0230129	2	26	G	GCGGGTGGATCACCTGAGGTCGGGAG
t0230143	2	20	T	TCGGGAGGGTGAGGTGGAAG
t0230289	2	19	A	AACTATTTGGGAGGCTGAG
t0230296	2	21	A	ACTTGGGAGGCTGAGGCAGGA
t0230367	2	20	C	CGAGCACTTTGGGAAGCTGA
t0230418	2	20	A	AATAGCTTGAACCCGGGAGG
t0230485	2	21	G	GCTCCAGCCTGGGCGACAGAG
t0230646	2	28	G	GTGTGATCTCGGCTCACTACAACTTCTG
t0230671	2	25	C	CAATCTCGGCTCACTGCAAGCTCCG
t0230866	2	27	G	GTTGCCCAGGCTGGTGTTGAACTCCTG
t0230880	2	20	C	CGGCTCACTGCAAGCTCTGC
t0230888	2	18	C	CATGATCTCGGCTCACTG
t0230911	2	21	A	ACCGAGGCTGGAGTGCAGTGG
t0230978	2	26	T	TTGCCCTGGCTGGTCTTGAACTCCTG
t0231018	2	22	C	CTCAGCCTCCTGAGTAGCTGGG
t0231084	2	18	C	CCTGGGCAACATAGTGAG
t0231169	2	19	G	GAGAATTGCTTGAACCCGG
t0231177	2	24	A	ATCGAGACCATCCTGGCTGACATG
t0231180	2	19	C	CGCGTGCCTGTAACCCCAG
t0231192	2	22	C	CCTCAGGCTGAAGTACAGTGGC
t0231225	2	21	A	AGGCTGGAGTGTAGTGGCATG
t0231231	2	27	C	CTTGGTAGGCTGAGGCAGGAGAATGGC
t0231236	2	18	T	TGGGTCACCTGAGGTTGG
t0231308	2	24	G	GCCCAGGCTCATCTTGAACTTCTG
t0231319	2	22	T	TGAACCCAGGAGGCGGAGCTTG
t0231325	2	19	G	GGTTTTGCCATGTTGCCCG
t0231384	2	23	T	TGGGAGGTTGAGGCTGCAGTGAT
t0231461	2	24	G	GTGGGAGGATTGCTTGAGCCCAGG
t0231511	2	18	A	AAGAACTGCTTGAGCCCA
t0231570	2	18	C	CTGAGGCTGGAGGATCGC
t0231690	2	19	A	ACAAAGCAGGACTCCGTCT
t0231697	2	27	C	CTGCCTCAGCCTCCTGAGTAGCTGGGA
t0231877	2	26	A	AATTGCTTGAACCCAGGAGATGGAGG
t0231939	2	19	T	TGGGCGACAGAGCGAGACT
t0232008	2	18	C	CAGAGGTTGTAGTGAGCC
t0232204	2	23	T	TGTAATCCCAGCACTTTGGGAAG
t0232272	2	24	A	AGGAGAATTACTTGAATCCAGGAG
t0232319	2	21	A	ATTGCTTGAACCTGGGAGGCA
t0232496	2	26	A	ATCGCGCCTGTGAATAGCCACTGCAC
t0232538	2	19	C	CGAACTCCTGACCTCAGGT
t0232637	2	26	T	TCTGTCGCCCAGGCTGGAGTGCAGTG
t0232640	2	27	G	GTTGGCCCGGCTGGTCTCGAACTCCTG
t0232697	2	19	G	GAGGATTGCTTGAACCTGG
t0232732	2	25	A	AACCCGGGAGGCAGAGCTTGCAGTG
t0232821	2	18	G	GTTCGAGACCAGCCTGGG
t0232857	2	27	C	CTTGGGAGGCTGAGACAGGAGAATGGC
t0232872	2	18	C	CTACTCGGGAGGTTGAGG
t0233027	2	20	C	CATTTTGGGAGGCTGAGGTG
t0233042	2	26	T	TTGGCCAGGTTGGTCTCGAACTCCTG
t0233251	2	21	A	ATGAGGTCAGGAGCTCAAGAC
t0233252	2	26	T	TTGCGGAGGCTGGTCTTGAACTCCTG
t0233462	2	28	G	GCGGGATCTCGGCTCACTGCAAGCTCTG
t0233491	2	27	A	ATTGGTCAAGCTGGTCTCGAACTCCTG
t0233605	2	20	A	ATTAGTCGGATGTGGTGGCA
t0233650	2	20	A	AGGAGTTCAAGACTAGCCTG
t0233660	2	24	A	AGCTACTCGGGAGGCTGAGGCGGG
t0233761	2	24	C	CGTTTGAGTCTGGAATGTCGAGGC
t0233835	2	28	C	CTGAGGCAGGAGGATTGTTTGAGCCCTG
t0233882	2	18	G	GAGAATCTTTGAACCCAG
t0233951	2	19	G	GGCTGGGCTTGAACTCCTG
t0234014	2	20	G	GAGGATTGCTTGAGCCTGGG
t0234040	2	27	G	GAGTTCGAGACCAGCCTGGCCAACATG
t0234063	2	30	T	TGGTGTGATCTCGGCTCACTGCAACCTCTG
t0234130	2	22	C	CACTTGAACTCAGAAGTTGGAG
t0234192	2	24	G	GTCCAGACTGGTCTTGAACTCCTG
t0234269	2	19	G	GAGTTCAAGACTAGCCTAG
t0234273	2	22	G	GGAGTTCGAGACCAGCCTGACC
t0234682	2	20	C	CATCATGTTGGCCAGGCTGG
t0234746	2	20	A	AGCTACTCGGGAGGTTGAGG
t0234779	2	22	G	GCAGGAGAATCGCTTGAACCCG
t0235092	2	23	A	ATCTCGGCTCTCTGCAACCTCTG
t0235128	2	27	G	GTTGGCCAGGCTTGTCTCGAACTCCTG
t0235192	2	23	A	ATCTCGGCTCACCGCAACCTCTG
t0235413	2	20	T	TGGGATTACAGATGTGAGCC
t0235490	2	22	C	CACGATCTCGGCTCACTGCAAT
t0235614	2	24	A	ACAGGAGAATCGCTTGAACCCAGG
t0235635	2	18	C	CACTTTAGGAGGCTGAGG
t0235652	2	18	C	CTGGTCTCGAATTCCTGG
t0235741	2	19	C	CTTGTCGCCCAGGCTGGAG
t0235982	2	25	G	GTGATTCTTGTGCCTCTGCCTCCTG
t0236032	2	23	T	TGGTGTCGAACTCCTGACCTCTG
t0236063	2	20	C	CTGAGGCTGGAGGATCGCTT
t0236071	2	27	G	GTCGGCCAGCCTGGTCTCGAACTCCTG
t0236309	2	25	A	AGGCAGAAGAATCGCTTGAACCCAG
t0236315	2	26	G	GCCTGAACCTGGGAGGTGGAGGTTGC
t0236344	2	18	C	CTTGAACGTGGGAGGCAG
t0236390	2	21	A	ATTTCTGTATTTTTAGTAGTG
t0236478	2	18	G	GGGAGGTCAAGGCTGCAG
t0236496	2	20	G	GGAAGGTTGAGGTTGCAGTG
t0236501	2	22	C	CGAGGTGGGAGGATGGCTTGAG
t0236514	2	19	A	ATGAACCTCGGAGGCGGAG
t0236544	2	21	G	GGCTGGTCTCGAACTGTTGGC
t0236573	2	23	G	GCGCGATCTCGGCTCACTGCAAT
t0236696	2	25	G	GGAGAATTGCTTGAACCAGGGAGGC
t0236856	2	19	G	GCATGATCACAGCTCTCTG
t0236914	2	25	T	TGGCTGGGCTGGTCTTGAACTCCTG
t0237044	2	25	G	GATCTCGGCTCACTGCAAGCTCTGC
t0237084	2	26	T	TGTAGTCCTAGCTACTTGGGAGGCTG
t0237334	2	20	T	TGAGGCGGGCGGATCACTTT
t0237345	2	21	T	TGGTGCGATCTCAGCTCACTG
t0237359	2	24	A	AGGTTGCAGTGAGCTCTGATCATG
t0237360	2	26	T	TTGGTCAGACTGGTCTCAAACTCCTG
t0237501	2	20	A	AGGCTGAGGAGGAGAATGGC
t0237546	2	25	C	CACTTTGGGAGGCTGAGGCAGGTGG
t0237646	2	25	C	CTGTAATCCCAGGACTTTGGGAGGC
t0237647	2	28	A	AGGCTGGAGTGCGGTGCTGTGATCTCAG
t0237676	2	20	A	AAGTGCTGGGATTATAGGTG
t0237717	2	24	C	CTACTTGGGAAGCTGAGGCAGGAG
t0237746	2	25	G	GTGAGAGCCTGTCTCAAAAAGAAGA
t0237777	2	24	G	GCCCAGGTTGGCCTCAAACTCCTG
t0237786	2	20	G	GCAGGAGAATCTCGAACCCA
t0237808	2	21	C	CCGGCTGGTCTTGAACTCCTG
t0237859	2	27	C	CTGTAGTCCCCGCTACTCGGGAGGCTG
t0237875	2	20	A	AGGCTGGAGTGCAGTGTCTC
t0237882	2	21	C	CTTCGAGACTGCAGTGAGCTG
t0237890	2	23	G	GTCAAACTGGTCTTGAACTCCTG
t0237983	2	18	G	GCTGGTCTGGAAATTCTG
t0238008	2	19	T	TTGAACCCAGGAGGCGGAG
t0238046	2	19	G	GCGGGAGAATCGTTTGAAC
t0238120	2	26	T	TGTAGTCCCACCTACTCGGGAGGCTG
t0238207	2	24	G	GCCCAGTCTGGACTTGAACTCCTG
t0238410	2	23	A	ACCAGGCTGGTCTCGAACTCCTG
t0238602	2	19	G	GATTTTTTTTTTTTTTTTT
t0238686	2	28	G	GCGTGATCTCGGCTCATTGCAACCTCTG
t0238702	2	28	C	CAGCCTGGGCAACATAGTGAGACCCTGC
t0238768	2	22	A	AGGAGAATGGTGTGAACCCGGG
t0238773	2	22	C	CCTGAGCAACATAGCGAGATCC
t0238823	2	24	G	GGAGTGCAATGGCGTGATCTCGGC
t0238864	2	19	C	CTGATCTTGAACTCCTGGC
t0238927	2	20	T	TTGGGAGGGCGAGGTGGGTG
t0239153	2	23	G	GCAAGAGGATTGCTTGAACTCAG
t0239156	2	20	T	TTTTATTTTTTGTAGAGATG
t0239231	2	19	A	AGAATCGCTTGAACCCAGG
t0239278	2	25	G	GCTGATCTCGAACTCCTGACCTCTG
t0239282	2	25	T	TTGGCCAGGCTGGTCTCGAACTCTG
t0239330	2	19	G	GAAGTTGGAGTGAGCTGAG
t0239372	2	27	G	GTTGGCCAGGCTGGTCTCGGACTCCTG
t0239373	2	20	C	CGTGATCTGCCCACCTCGGC
t0239421	2	18	A	ATTAGCTGGGCATGGTGG
t0239436	2	18	T	TTTTTGTTTTTTCTTCTG
t0239586	2	19	T	TGGGATTACAGGCTTGAGC
t0239614	2	24	C	CCAGAAGTGCTGGGATTATAGGCG
t0239652	2	23	G	GCCTGTAGTCCCAGCTACTCGGG
t0239730	2	18	G	GCTGAGACTGTGCCACTG
t0239761	2	24	A	AGCTTGCAGTGAGCCGAGATTGTG
t0240032	2	22	C	CAGAGTCTCGTTCTGTTGCCCA
t0240121	2	22	C	CACTTTGGAAGGCTGAGGTGGG
t0240187	2	20	C	CACCCAGGCTGGAGTGCAGT
t0240212	2	18	A	AGGATCCCTTGAGTTCAG
t0240217	2	21	A	AGGAATTCGAGACCAGCCTGG
t0240221	2	22	A	ATCTTGAACTCCTGACCTCATG
t0240385	2	25	A	ACGGGGTTTCGCCATGTTGGCCATG
t0240387	2	18	A	AGTAGCTGGGACTGCAGG
t0240426	2	26	T	TTCTCCAGGCTGGTCTTGAACTCCTG
t0240537	2	19	C	CTCTCTCTCTCTCTCTCCC
t0240552	2	18	C	CTGGTCTCAGGCTCCTGG
t0240588	2	20	A	AATCACTTGAACCCGGGAGG
t0240625	2	19	T	TTGGGAGGCTGAGGCAGGA
t0240701	2	21	G	GAAGTGGAGACTGCAGTGAGC
t0240742	2	25	A	AACCCAGGACGGGGAGCTTGCAGTG
t0240933	2	22	C	CTGGGATTGCAGGCGTGAGCCA
t0241024	2	24	A	AGCTACTCGGGAGGCTGAGGCTGG
t0241080	2	22	C	CAGGAGGATCGCTTGAGCCCAG
t0241178	2	21	T	TTTTTTTGTATTTTTAGTAGA
t0241239	2	20	G	GGAGGATCGCTTGAGTCCAG
t0241294	2	25	A	AGGCAGGAGAACTGCTTGAACCCGG
t0241338	2	19	A	AAGAATCGCTTGAACCCGG
t0241339	2	23	C	CTGAGACTGGTCTTGAACTCCTG
t0241575	2	21	G	GCACGATCTTGGCTCACTGCA
t0241590	2	20	C	CTTTGGGAGGCCGAGGCGGG
t0241605	2	25	G	GAGACTGGTCTCGAACTCCTGACCT
t0241808	2	21	C	CTCAAACTCCTGAGCTCAGGC
t0241926	2	19	C	CGATCTCGGCTCACTGCAG
t0242168	2	20	G	GCTTGTCTTGAACTCCTGAC
t0242272	2	22	T	TCTCTGTTGCCAGGCTGGAGTG
t0242459	2	25	A	AGCTACTTGGGAGGCTGAGGCAGGA
t0242535	2	28	G	GCGCGATCTCGGCTTACTGCAAGCTCTG
t0242588	2	27	A	ATTAGCCAGGCTGGTCTTGAACTCCTG
t0242593	2	19	C	CTGGGATTACAGGCATGAG
t0242793	2	25	G	GTGCAATGGGACAATCTCGGCTCAC
t0243061	2	27	G	GCTGAGGCAGAGAACTGCTTGAACCTG
t0243142	2	25	G	GGTCTCGAACTCCTGACCTCAGGTG
t0243370	2	21	C	CTTCCAGACTGGGCGACAGAG
t0243429	2	19	A	AAGATTGCTTGAGCCCAGG
t0243624	2	18	C	CCTCCTGATTAGCTGGGA
t0243714	2	19	G	GGCTGAGGCTGGAGGGTCG
t0243719	2	19	G	GGCTGGTCTTGAACCCCTG
t0243942	2	20	A	AGAACTCCTGACCTCAGATG
t0243965	2	23	A	AACCTGAGAGGCGGAGGTTGCAG
t0243980	2	27	C	CTCAGGAGGCTGAGGCAAGAGAATGGC
t0243987	2	28	G	GTGTGATCTCGGCTCACTGCAAGCTCTG
t0244038	2	23	A	AGCCTGGGAGGCGGAGGTTGTAG
t0244072	2	27	G	GTTGGTCAGTCTGGTCTCGAACTCCTG
t0244171	2	22	G	GCTGAGGCAGGAGAATCTCTTG
t0244282	2	22	A	AGTTCTAGGCTGTAGTGCACTA
t0244559	2	21	G	GGGAGTTCGAGACCAGCCTGG
t0244574	2	25	A	AAAGTGTTGGGATTACAGGCATGAG
t0244781	2	19	A	AGCGAGACTCTGTCAAAAA
t0244833	2	22	A	AGGAGATTGAGACCATCCTGGC
t0244909	2	24	T	TGCCAGGCTGGCCTTGAACTCCTG
t0244939	2	23	C	CCAAAGTGCTGGGATTACAGGCA
t0245128	2	18	T	TGTTTGTTTGTTTGTTTG
t0245145	2	18	A	ATGGCGTGAACCCAGGAG
t0245187	2	24	T	TCCAGCCCGGGCGACAGAGCAAGA
t0245243	2	21	A	AAGGCTGGTCTCGAACTCCTG
t0245378	2	21	C	CAGGCTGGTCTTGAACTCATG
t0245567	2	22	A	AGGCTGAGGCAGGAGAATCGCT
t0245590	2	20	G	GTTTTGAACTCCTGGCCTCA
t0245837	2	26	T	TTCGAGACCAGCCTGGCCAACATGGT
t0245867	2	18	G	GCATGATCTTGGCTCACT
t0245890	2	19	G	GTCAGGAGATCGAGACTGT
t0245935	2	21	A	AGGCCAAGGCAGAAGGATCGC
t0245949	2	19	G	GAGGATTGCTTGAACTCGG
t0245992	2	18	G	GTTCGAGACCAGCCTAGC
t0246070	2	26	G	GTTGTCCAGGCTGGTCTCGAACTCCG
t0246072	2	21	A	AGGAGAATTGCTTGAACCCGG
t0246191	2	21	G	GGATCGCGCCTGTGAATAGCC
t0246330	2	21	C	CAGGCTGGTCTTGAATTCCTG
t0246331	2	21	G	GTTCGAGACCAGCCTGGCCAA
t0246384	2	27	G	GTTGCCCAGGCTGGTCTTGAACTTCTG
t0246453	2	24	G	GCGTAGGCTGGTCTTGAACTCCTG
t0246563	2	18	A	ATGAGAATTGCTTGAGCC
t0246569	2	27	T	TCTTGGCCAGGCTGGTCTTGAACTCCG
t0246629	2	19	C	CTACTCTGGAGGCTGAGGC
t0246645	2	24	T	TGAGCAACAGAGTGAGACTCCATC
t0246835	2	20	T	TTGGGAGGGCGAGGTGGTGG
t0246958	2	19	C	CTACTTGGAGGCTGAGGTG
t0247035	2	26	T	TTGGTCAAGCTGGTCTCGAACTCCTG
t0247058	2	22	G	GCAGAAGAATTGCTTGAACCCA
t0247256	2	20	C	CCTCCTGAGCAGCTGGGATT
t0247289	2	19	C	CTCCAGCCTGGGCGACAGA
t0247318	2	20	A	AGTTCGAGACCAGCCTGGGC
t0247347	2	22	A	AGCACTTTGGGAGGCAGAGGTG
t0247383	2	20	G	GAGGGCTGAGGTGGGTGGAT
t0247561	2	26	G	GCGCTTTAGGAGGCTGAGGCCAGAGG
t0247675	2	22	C	CTGACCTCGTGATCTGCCCGCC
t0247696	2	21	T	TGTAGTCCCAGCTACTCGGGA
t0247704	2	21	C	CAGGAGGCGGAGCTTGCAGTG
t0247715	2	18	A	AGGAGGCTGAGGCAGTAG
t0247749	2	21	G	GAATGGCGTGAACCTGGGAGG
t0247836	2	22	G	GCTAAGGCAGGAGAATCGCTTG
t0247886	2	22	A	AGATCGAGACCATCCTGGCTAA
t0247926	2	21	G	GGTTTCACCATGTTGGTCAGG
t0247932	2	20	A	ATTTCGAGACCAACCTGACC
t0248499	2	24	G	GTCCAGGCTGGTCTTGAACTTTTG
t0248592	2	20	G	GGAGAATTGCTTGAACCCGG
t0248598	2	23	C	CTCTGTCACCCAGGCTGGAGTGC
t0248641	2	27	G	GTTGGCCAGGCTGGTCTTGAACTCATG
t0248655	2	20	G	GCTGGGACTACAGGAATCTG
t0248671	2	24	T	TGCCTGTAGTCCCAGCTACTCGGG
t0248704	2	19	T	TGGGATTACAGGCGTGAGC
t0248792	2	22	A	AGACCAGACTGGGAAACATGGC
t0248817	2	27	C	CACGATCTCGGCTCACTGCAACCTCTG
t0248827	2	23	G	GTACTCCAGTCTGGGTGACAGAG
t0248936	2	18	A	ATCTCTCTCGGCTCACTG
t0249037	2	21	G	GGGAAGCTGAGGCAGGAGAAT
t0249118	2	24	G	GGCTGGGCTGGTCTTGAACTCCTG
t0249149	2	23	G	GTGGGAGGACTGTTTGAGCTCAG
t0249161	2	20	T	TGAACCTGGTAGGCAGAGGT
t0249167	2	18	T	TACTTGGGAGGCTGAGGC
t0249293	2	23	T	TGATTTCACCATGTTGGCCAGGC
t0249300	2	20	G	GCACGATCTCAGCTCACTGC
t0249319	2	23	A	AGCCCAGGAGTTGGATGCTGCAG
t0249388	2	22	A	ATTTTTTGTATTTTTAGTAGAG
t0249398	2	23	C	CCCAGCCTGGTCTTGAACTCCTG
t0249439	2	22	C	CTGGGCAACATAGCGAGACCCC
t0249454	2	21	G	GCTGGGACTATAGGCGCGAGC
t0249463	2	19	G	GAGTTTGAGATTGGCCTGG
t0249488	2	24	A	AAGTACTGGGATTATAGGCATGAG
t0249609	2	22	T	TGGGGGGCTGAGGTGGGAGGAT
t0249625	2	27	G	GTTGTCCAGGCTGGTCTCGAACTCCTG
t0249662	2	28	A	ACTCAGGAAGCTGAGGCAGGAGAATGGC
t0249845	2	26	A	AACCCAGGAGGTGGAGGCTGCAGTGA
t0249927	2	20	A	AGATCGAGACCAGCCTGGCC
t0249939	2	18	T	TTTGTACATTAGTAGAGA
t0249978	2	21	T	TGGGAGGACTGTTTGAGCCTG
t0249982	2	22	C	CTGTAGTGAGCTGAGATCGTGC
t0250076	2	26	A	AAGAGCCTGGAAGGCAGAGGTTGCAG
t0250123	2	18	G	GAAGGATTGCTTGAGCTG
t0250135	2	26	T	TTGGCTAGGCTGGTTTTGAACTCCTG
t0250349	2	24	A	ATTTTTGTATGTTTAGTAGAGATG
[truncated: 20,648 more rows]

## Sheet: Sheet2
sRNA in D/K sample	sRNA_count	sRNA_length	sRNA_fist_nt	sRNA_sequence
t0000148	8171	18	G	GAGTTCTGGGCTGTAGTG
t0000332	3768	25	C	CCTGAGCAACATAGCGAGACCCCGT
t0000837	1461	19	G	GGAGTTCTGGGCTGTAGTG
t0001048	1165	18	C	CGGGCGTGGTGGTGGGGG
t0003232	398	26	A	AGGTGGGAGGATCGCTTGAGCCCAGG
t0003414	379	20	A	AGGAGTTCTGGGCTGTAGTG
t0005629	234	27	A	AGCCTGAGCAACATAGCGAGACCCCGT
t0007516	175	22	A	AGGCTGAGGCTGGAGGATCGCT
t0007866	167	18	C	CAAGATCAGGATGTTCTT
t0007925	166	18	C	CGGGCGTGGTGGGGGGGG
t0008347	158	23	A	AGGCTGGAGGATCGCTTGAGTCC
t0008576	154	22	C	CCTGGGCAACATAGCGAGACCC
t0009043	146	24	C	CTGAGCAACATAGCGAGACCCCGT
t0009187	144	27	C	CTGTAGTCCCAGCTACTCGGGAGGCTG
t0009298	142	23	C	CGGTGGCGCGTGCCTGTAGTCCC
t0009648	137	19	T	TAATTTTTGGATTTTTAGC
t0009726	136	19	C	CAGGAGTTGCAGTTGGAGA
t0012531	105	18	A	AAGAAAATAAGACTTTGC
t0012807	103	26	T	TGTAGTCCCAGCTACTCGGGAGGCTG
t0012809	103	22	C	CCTGAGCAACATAGCGAGACCC
t0012847	102	21	T	TCTGGGCAACAAAGTGAGACC
t0013416	98	18	A	AGAAGAAGCTGAGCATGG
t0016236	81	27	G	GTTGGCCAGGCTGGTCTCGAACTCCTG
t0016296	81	22	T	TCTGGGCAACAAAGTGAGACCT
t0016757	78	26	C	CCTGGGCAACATAGCGAGACCCCGTC
t0018626	70	24	C	CCTGAGCAACATAGCGAGACCCCG
t0020177	64	30	C	CCTGGGCAACATAGCGAGACCCCGTCTCTA
t0021479	60	18	A	AGGAGTTCTGGGCTGTAG
t0022375	57	23	G	GCCAGGCTGGTCTTGAACTCCTG
t0022456	57	20	T	TCTGGGCAACAAAGTGAGAC
t0022764	56	26	G	GCCTGAGCAACATAGCGAGACCCCGT
t0022829	56	25	C	CCTGGGCAACATAGCGAGACCCCGT
t0023913	54	23	T	TGAGCAACATAGCGAGACCCCGT
t0024420	52	27	G	GTTGGCCAGGCTGGTCTTGAACTCCTG
t0025010	51	18	A	AGGCTGGAGGATCGCTTG
t0025287	50	21	G	GGCTGAGGCTGGAGGATCGCT
t0025288	50	19	A	AGGCTGGAGGATCGCTTGA
t0025889	49	21	C	CCTGAGCAACATAGCGAGACC
t0026190	49	26	T	TTGGCCAGGCTGGTCTCGAACTCCTG
t0028339	45	20	A	AGGCTGGTCTTGAACTCCTG
t0030006	42	23	A	AGGCTGAGGCTGGAGGATCGCTT
t0030074	42	18	T	TGAGATTGGAAGTTTGAG
t0031230	40	26	T	TTGCCCAGGCTGGTCTTGAACTCCTG
t0031365	40	23	A	ATCGCGCCTGTGAATAGCCACTG
t0031737	39	23	C	CCTGAGCAACATAGCGAGACCCC
t0032874	38	27	G	GTTGGTCAGGCTGGTCTCAAACTCCTG
t0034155	36	20	G	GCACGATCTCGGCTCACTGC
t0035017	35	18	A	AGACAAAGGTTGCAATGA
t0035242	35	21	A	AGCAACATAGCGAGACCCCGT
t0035536	35	19	C	CAACATAGTGAGACCCTGC
t0036828	33	19	G	GAGGGCGAGGTGGGAGGAT
t0036922	33	23	T	TTTTAGAGACGGGGTCTTGCTCT
t0037500	33	22	G	GGTGGCGCGTGCCTGTAGTCCC
t0037947	32	18	G	GCTGGTCTTGAACTCCTG
t0038180	32	26	C	CCTGAGCAACATAGCGAGACCCCGTC
t0038283	32	26	T	TTGGCCAGGCTGGTCTTGAACTCCTG
t0038955	31	18	A	ATCGCGCCTGTGAATAGC
t0039078	31	28	C	CCTGTAGTCCCAGCTACTCGGGAGGCTG
t0039660	31	19	T	TCTGGGCAACAAAGTGAGA
t0040135	30	18	G	GGAGTTCTGGGCTGTAGT
t0040463	30	18	A	AAGAATTAGCAGAGTGTG
t0041917	29	21	A	AGGCTGAGGCTGGAGGATCGC
t0042266	29	26	A	AGGCTGGAGGATCGCTTGAGTCCAGG
t0043397	28	18	C	CAGGAGTTGCAGTTGGAG
t0043443	28	18	A	AACATAGTGAGACCCTGC
t0043658	28	22	A	AGGTGGGAGGATCGCTTGAGCC
t0044694	27	19	C	CAACATAGCGAGACCCCGT
t0044989	27	21	T	TCTGGGCAACAAAGTGAGACA
t0045666	26	20	C	CAACATGATGAAACCTGATC
t0046068	26	18	G	GAGGGAGGGAGGGAGGAA
t0046382	26	23	A	ATCTCGGCTCACTGCAACCTCTG
t0046488	26	24	G	GCCCAGGCTGGTCTTGAACTCCTG
t0048254	25	21	G	GCACGATCTCGGCTCACTGCA
t0048307	25	21	C	CAGGCTGGTCTCGAACTCCTG
t0049741	24	21	G	GAGGGCGAGGTGGGAGGATTG
t0049769	24	21	C	CAGGCTGGTCTTGAACTCCTG
t0050606	23	19	A	AGGATCGCTTGAGCCCAGG
t0050981	23	22	C	CGGTGGCGCGTGCCTGTAGTCC
t0053593	22	21	C	CCTGGGCAACATAGCGAGACC
t0054820	21	29	C	CCAGCCTGAGCAACATAGCGAGACCCCGT
t0055390	21	26	T	TTGCCCAGACTGGTCTTGAACTCCTG
t0056029	21	20	G	GAGGGCTGAGGTGGGAGGAT
t0058960	20	19	A	AATTTTATTTTTTGTTGGT
t0059828	19	24	A	AGCCTGAGCAACATAGCGAGACCC
t0060721	19	18	A	AGGAGTTGCAGTTGGAGA
t0060779	19	20	A	AGGCTGAGGTGGGAGGATCG
t0062195	18	21	C	CAGCCTGAGCAACATAGCGAG
t0062657	18	20	G	GCAACATAGCGAGACCCCGT
t0063304	18	21	G	GGCGACAAAACGAGACCCTGT
t0064236	18	27	G	GTTGGCCAGACTGGTCTCGAACTCCTG
t0064247	18	21	G	GGCAACATAGTGAGACCCTGC
t0064411	18	19	A	ATCGCGCCTGTGAATAGCC
t0064851	18	20	A	AGGCTGGTCTCGAACTCCTG
t0064863	18	21	A	AAAGACCACAATTACTTTTGC
t0065138	17	18	T	TGGAATGGAATGGAATGG
t0065850	17	18	T	TAAGCTGAGGAGTTTGAG
t0065861	17	21	C	CACGATCTCGGCTTACTGCAA
t0066080	17	26	C	CGTGCCTGTAGTCCCAGCTACTCGGG
t0066517	17	22	T	TGGGAGGTTGAGGCTGCAGTGA
t0066874	17	19	A	AGGAGTTCTGGGCTGTAGT
t0067712	17	18	T	TTTTATATTGTTTGTAGT
t0067980	17	26	T	TTGGCCAGACTGGTCTCGAACTCCTG
t0068384	17	19	G	GCAACATAGTGAGACCCTG
t0068467	17	21	C	CTGAGCAACATAGCGAGACCC
t0068995	16	19	G	GGGGGACAAAAAAAAAAAA
t0069160	16	22	A	AGGCTGGAGGATCGCTTGAGTC
t0069438	16	26	C	CTCGGGAGGCTGAGGCTGGAGGATCG
t0069595	16	19	C	CCTGAGCAACATAGCGAGA
t0069848	16	22	C	CCTGTAGTCCCAGCTACTCGGG
t0071718	16	30	C	CCTGAGCAACATAGCGAGACCCCGTCTCTA
t0073628	15	22	C	CCAGGCTGGTCTTGAACTCCTG
t0074349	15	22	A	ATCGCGCCTGTGAATAGCCACT
t0074497	15	21	C	CTGGGCAACATAGCGAGACCC
t0075011	15	24	C	CTGGTCTCGAACTCCTGACCTCTG
t0075883	15	27	G	GTTGGTCAGGCTGGTCTCGAACTCCTG
t0077931	14	28	G	GTGCGATCTCGGCTCACTGCAACCTCTG
t0078226	14	21	C	CAGACTGGTCTTGAACTCCTG
t0078891	14	24	G	GGGAGGCTGAGGCAGGAGAATGGC
t0079831	14	24	G	GAACCCATGAGGTTGAGGCTGCAG
t0080273	14	20	A	AGGCTGGAGGATCGCTTGAG
t0080578	14	20	C	CCTGAGCAACATAGCGAGAC
t0080615	14	27	G	GTTGCCCAGGCTGGTCTTGAACTCCTG
t0082492	13	22	G	GGCTGAGGCTGGAGGATCGCTT
t0082627	13	20	G	GCAACATAGTGAGACCCTGC
t0082676	13	23	C	CTGGAGGATCGCTTGAGTCCAGG
t0084375	13	20	T	TTTGTTTTTCTGTTTTTTGA
t0085176	13	22	A	AGGGGCTGAGGTGGGAGGATTG
t0085299	13	23	G	GCCAGGCTGGTCTCGAACTCCTG
t0086861	12	18	A	AATTTTTGGATTTTTAGC
t0088120	12	20	G	GAGGATCGCTTGAGCCCAGG
t0088304	12	20	A	AGCGAGACCTCAACTCTACA
t0089359	12	23	G	GCCAGGCTGGTCTTGAACTTCTG
t0089837	12	20	G	GCTGAGGCTGGAGGATCGCT
t0091279	12	21	G	GGAGGATCGCTTGAGCCCAGG
t0092225	12	23	A	ATCTCGGCTCACTGCAAGCTCTG
t0092813	12	18	A	AACGACTGGGCTGAAGTG
t0092824	12	20	A	AGGCTGAGGCTGGAGGATCG
t0093581	11	20	G	GAGGATCGCTTGAGTCCAGG
t0093991	11	18	G	GTTGGGAAAAAAAAAAAA
t0094071	11	24	G	GGCCAGGCTGGTCTTGAACTCCTG
t0094170	11	18	A	AGTACTTGGATGGGAGAC
t0094428	11	29	A	ATGTTGGCCAGGCTGGTCTCGAACTCCTG
t0094640	11	23	G	GCTGAGGCTGGAGGATCGCTTGA
t0095879	11	18	C	CCTGGGCAACATAGCGAG
t0096059	11	23	G	GCCAGACTGGTCTTGAACTCCTG
t0096590	11	19	G	GGCTGAGGTGGGAGGATCG
t0097678	11	18	G	GGGGGAGAAGGGTCGGGG
t0099149	11	23	G	GAGTCATGATGGCACCACTGAAC
t0100259	11	19	G	GAACGACTGGGCTGAAGTG
t0100716	10	19	G	GGCTGAGGCTGGAGGATCG
t0101259	10	18	C	CACTTTGGGAGGCTGAGG
t0101339	10	21	G	GAGGGTGAGGTGGGAGGATTG
t0102234	10	22	A	AATTGGCTGGGCATGGTGGCAC
t0102369	10	27	C	CTGGTCTCGAACTCCTGACCTCAGGTG
t0103348	10	22	C	CACGATCTCGGCTCACTGCAAG
t0103350	10	27	G	GCTGAGGCTGGAGGATCGCTTGAGTCC
t0103353	10	26	T	TTGCCCAGGCTGGTCTTGAACTTCTG
t0103984	10	23	T	TGGGTGACACAGCGAGACTCTGA
t0104059	10	19	T	TGGTTGGTTGTTTTTTTCT
t0104676	10	19	A	AGGCTGAGGCTGGAGGATC
t0105103	10	27	C	CTGGTCTTGAACTCCTGACCTCAGGTG
t0105218	10	18	C	CGGGCGTGGTGGCGGGGG
t0105505	10	26	T	TTGGCCAGGCTGGTCTTGAACTTCTG
t0105932	10	19	G	GGCTGGTCTTGAACTCCTG
t0106627	10	20	G	GCGCGATCTCGGCTCACTGC
t0107700	10	26	G	GTTGGTCAGGCTGGTCTCGAACTCCG
t0108033	10	25	A	AGGTGGGAGGATCGCTTGAGCCCAG
t0108226	10	25	C	CCTGGGCAACATAGTGAGACCCTGC
t0108430	10	21	C	CAGACTGGTCTCGAACTCCTG
t0108607	10	20	G	GGCTGAGGCTGGAGGATCGC
t0108839	10	28	T	TGTTGGCCAGGCTGGTCTCGAACTCCTG
t0109323	9	27	G	GTTGGCCAGACTGGTCTTGAACTCCTG
t0109692	9	21	G	GCGCGATCTCGGCTCACTGCA
t0110620	9	22	C	CTTGAACTCCTGACCTCAGGTG
t0111525	9	18	G	GAGGGGGAAAAAAAAAAA
t0112364	9	29	C	CCTGAGCAACATAGCGAGACCCCGTCTCT
t0113903	9	28	C	CCTGGGCAACATAGCGAGACCCCGTCTC
t0114127	9	18	T	TGCAGTAGCTGGATCACA
t0114673	9	21	G	GGCAACATAGCGAGACCCCGT
t0114902	9	24	C	CCTGGGCAACATAGCGAGACCCCG
t0115678	9	20	C	CGGGCGTGGTGGTGGGGGTG
t0116102	9	19	A	AAGAAGAAGCTGAGCATGG
t0116122	9	19	C	CGGGCGTGGTGGTGGGGGT
t0116226	9	29	A	ATGTTGGTCAGGCTGGTCTCAAACTCCTG
t0116537	9	23	G	GTGGGAGGATTGTTTGAGCCCTG
t0117190	9	21	T	TGGGGCTGAGGTGGGAGGATG
t0117568	9	21	C	CTCGGGAGGCTGAGGCTGGAG
t0117592	9	28	G	GGCTGAGGCTGGAGGATCGCTTGAGTCC
t0117844	9	25	G	GCTACTCGGGAGGCTGAGGCTGGAG
t0117935	9	21	C	CGGTGGCGCGTGCCTGTAGTC
t0118144	9	23	A	ATCTCGGCTCACTGCAACTTCTG
t0118915	9	20	A	AAAAGTAATTGTGGTTTTTG
t0119044	9	26	T	TTGCCCAGACTGGTCTCGAACTCCTG
t0119237	9	23	A	AGCCTGAGCAACATAGCGAGACC
t0119244	9	18	G	GGGGGACAAAAAAAAAAA
t0120716	8	21	C	CAGGCTGGTCTTGAACTTCTG
t0121108	8	20	T	TACTCAAGAGGCTGAAGAGG
t0121709	8	21	G	GTCTTGAACTCCTGACCTCTG
t0123076	8	25	G	GAGAGAGAGAGAGAGAGAGAGAGAG
t0123260	8	28	C	CTGTAGTCCCAGCTACTCGGGAGGCTGA
t0125342	8	18	G	GAGTTTTGGGCTGTAGTG
t0125590	8	20	T	TTTTAGAGACGGGGTCTTGA
t0126372	8	22	C	CTCGGGAGGCTGAGGCTGGAGG
t0126577	8	24	G	GTGGGAGGATCGCTTGAGCCCAGG
t0126584	8	27	A	ATTGGCCAGGCTGGTCTCGAACTCCTG
t0126890	8	29	C	CCTGGGCAACATAGCGAGACCCCGTCTCT
t0127111	8	23	A	AGCCTGGAAGCTGGAGCCTGCAG
t0127886	8	19	T	TTGAGATTGGAAGTTTGAG
t0127913	8	20	A	AGGAGTTCGAGACCAGCCTG
t0128458	8	27	A	ATTGGCCAGGCTGGTCTTGAACTCCTG
t0129328	8	20	G	GGCAACATAGTGAGACCCTG
t0129634	8	20	T	TGAGCAACATAGCGAGACCC
t0129669	8	22	A	AGTCATGATGGCACCACTGAAC
t0129849	8	18	T	TAGTACTTGGATGGGAGA
t0130771	8	20	C	CACGATCTCGGCTTACTGCA
t0130892	8	18	A	AACATAGCGAGACCCCGT
t0131285	8	24	A	AGCCTGGGCAACATAGCGAGACCC
t0131886	8	26	G	GTTGGCCAGGCTGGTCTTGAACTCCG
t0132028	8	21	T	TGAATAGCCACTGCACTCCAG
t0135304	7	24	G	GGCCAGACTGGTCTTGAACTCCTG
t0135648	7	23	T	TGGGAGGTTGAGGCTGCAGTGAG
t0136715	7	27	G	GTTGGTCAGGCTGGTCTTGAACTCCTG
t0136842	7	20	C	CCTGGGCAACATAGCGAGAC
t0137476	7	23	G	GCCTGAGCAACATAGCGAGACCC
t0137958	7	27	G	GTTGACCAGGCTGGTCTTGAACTCCTG
t0138240	7	20	A	AGCTACTCGGGAGGCTGAGG
t0138643	7	25	C	CGGTGGCGCGTGCCTGTAGTCCCAG
t0139748	7	25	G	GGTGGCGCGTGCCTGTAGTCCCAGC
t0140460	7	25	T	TTGGTCAGGCTGGTCTCGAACTCCG
t0141976	7	21	C	CTATACTTTCAGGGATCATTT
t0142622	7	28	G	GTGCGATCTCGGCTCACTGCAAGCTCTG
t0142726	7	18	T	TTGGTTGTGGATTTTTAG
t0143150	7	22	T	TTTAGAGACGGGGTCTTGCTCT
t0143884	7	21	A	AGGCTGGAGGATCGCTTGAGT
t0143916	7	23	C	CCCAGGCTGGTCTTGAACTCCTG
t0145121	7	23	G	GTGGGAGGACTGCTTGAGCCCTG
t0145370	7	21	G	GTCTCGAACTCCTGACCTCTG
t0145462	7	21	A	AGGAGTTCGAGACCAGCCTGG
t0145977	7	27	G	GTTAGCCAGGCTGGTCTCGAACTCCTG
t0146233	7	28	C	CTCGGGAGGCTGAGGCTGGAGGATCGCT
t0149081	7	24	G	GCCCAGACTGGTCTTGAACTCCTG
t0149911	6	20	T	TTTTAGAGACGGGGTCTTGC
t0150407	6	21	G	GAGGGTGAGGTGGGAGGACTG
t0150597	6	23	T	TGGGAGGTTGAGGCTGCAGTGAA
t0150901	6	21	A	AGAGGGCTGAGGTGGGAGGAT
t0151920	6	28	T	TGTTGGTCAGGCTGGTCTCAAACTCCTG
t0152077	6	28	G	GTGCGATCTTGGCTCACTGCAACCTCTG
t0152163	6	24	A	ATTTTTGTATTTTTAGTAGAGATG
t0152682	6	26	C	CTGAGGCTGGAGGATCGCTTGAGTCC
t0152720	6	30	C	CTACTTGGGAGGCTGAGGCAGGAGAATGGC
t0153458	6	25	A	ATCGCGCCTGTGAATAGCCACTGCA
t0153857	6	27	C	CTTGGCCAGGCTGGTCTTGAACTCCTG
t0154355	6	18	T	TTTGTACATTAGTAGAGA
t0154731	6	27	C	CCTGGGCAACATAGCGAGACCCCGTCT
t0154814	6	27	G	GTTGACCAGGCTGGTCTCGAACTCCTG
t0155378	6	21	A	AGGAGGCTGAGGCAGGAGAAT
t0155624	6	27	T	TTCGAGACCAACCTGGGCAACATAGTG
t0156111	6	23	G	GTCAGGCTGGTCTCGAACTCCTG
t0156131	6	24	A	AGGCTGGAGGATCGCTTGAGTCCA
t0156502	6	18	G	GGAGGGGGAAAAAAAAAA
t0156560	6	21	A	AGGCTGAGGCAGGAGAATGGC
t0157164	6	18	T	TTGGTTGGTTGGTTGGTT
t0157854	6	18	C	CCTGAGCAACATAGCGAG
t0158002	6	28	C	CTGAGGCAGGAGAATCGCTTGAACTCTG
t0158689	6	18	G	GTTGGACAGGCTGGTTGT
t0158771	6	26	A	AGCCTGAGCAACATAGCGAGACCCCG
t0159192	6	28	T	TGTTGGCCAGGCTGGTCTTGAACTCCTG
t0159497	6	21	T	TCTGGGATTACAAGCATGAGC
t0159716	6	27	T	TGTAGTCCCAGCTACTCGGGAGGCTGA
t0159784	6	19	C	CCCAGGCTGGAGTGCAGTG
t0161644	6	26	T	TTGGCCAGGCTGGTCTCGAACTTCTG
t0162656	6	24	C	CAGCCTGAGCAACATAGCGAGACC
t0164462	6	20	G	GTGGGCTGAGGTGGGAGGAT
t0164573	6	26	G	GTTGGCCAGGCTGGTCTTGAACTCTG
t0164821	6	20	A	ACCCAGGCTGGAGTGCAGTG
t0165561	6	24	C	CTACTCGGGAGGCTGAGGCAGGAG
t0166542	6	29	C	CTCGGGAGGCTGAGGCTGGAGGATCGCTT
t0166850	6	27	A	ATTGGCCAGGCTGGTCTCAAACTCCTG
t0167251	6	19	G	GCTACTCGGGAGGCTGAGG
t0167577	6	26	T	TTGACCAGGCTGGTCTTGAACTCCTG
t0168053	6	18	G	GGATCGCTTGAGCCCAGG
t0168278	6	26	G	GCCTGGGCAACATAGCGAGACCCCGT
t0168698	6	25	A	AGGCTGGAGGATCGCTTGAGTCCAG
t0169940	6	19	G	GCACGATCTTGGCTCACTG
t0170352	6	26	T	TTGGTCAGGCTGGTCTCGAACTCCTG
t0170401	6	18	G	GGAGGGGAAAAAAAAAAA
t0171892	5	26	T	TTGTCCAGGCTGGTCTCGAACTCCTG
t0172824	5	27	G	GTTGCCCAGACTGGTCTTGAACTCCTG
t0173181	5	22	G	GCACGATCTCGGCTCACTGCAA
t0173512	5	24	G	GAGAGAGAGAGAGAGAGAAAGAAG
t0174471	5	20	A	AGACTGGTCTTGAACTCCTG
t0174581	5	23	A	AGCCCAGGAACTGGAGGCTGCAG
t0174588	5	22	A	ACTCGGGAGGCTGAGGCTGGAG
t0174859	5	19	C	CAGAGTCTCGTTCTGTTGC
t0175348	5	22	T	TTTGTTTGTTTGTTTGTTGAGT
t0176313	5	26	G	GGGAGGCTGAGGCTGGAGGATCGCTT
t0176701	5	24	A	AGGAGGCTGAGGCAGGAGAATGGC
t0177180	5	27	A	ATTGGTCAGGCTGGTCTCAAACTCCTG
t0178081	5	19	G	GGCTGGTCTCGAACTCCTG
t0178226	5	21	G	GCTGGTCTCGAACTCCTGACC
t0178582	5	18	G	GAGTTCTGGGCTGTGGTG
t0178813	5	20	G	GGCTGAGGCAGGAGAATGGC
t0179367	5	25	A	AGGCTGAGGCTGGAGGATCGCTTGA
t0179387	5	20	C	CTCCAGCCTGGGCAACATAG
t0179583	5	24	C	CTACTCGGGAGGCTGAGGCTGGAG
t0180031	5	24	G	GTCCAGGCTGGTCTTGAACTCCTG
t0182149	5	19	T	TCTGAGGGGGAAAAAAAAA
t0182392	5	23	C	CACTCCAGCCTGAGCAACATAGC
t0182767	5	22	T	TTGCCCAGGCTGGAGTGCAGTG
t0183176	5	18	G	GTTGGGGAAAAAAAAAAA
t0184406	5	26	T	TTGTCCAGGCTGGTCTTGAACTCCTG
t0184453	5	26	T	TGGTCTCGAACTCCTGACCTCAGGTG
t0184495	5	19	G	GGGAGGCTGAGGCTGGAGG
t0184641	5	27	T	TGAACCCGGGAGGCGGAGCTTGCAGTG
t0184732	5	27	G	GTTGGCTAGGCTGGTCTCGAACTCCTG
t0186114	5	23	G	GCCAGACTGGTCTCGAACTCCTG
t0186709	5	27	G	GTTGGCCAGGCTGGTCTCGAACTTCTG
t0186761	5	22	C	CACTCCAGCCTGGGCAACATAG
t0186862	5	26	G	GTTGGTCAGGCTGGTCTCAAACTCTG
t0188654	5	28	G	GCGTGATCTCGGCTCACTGCAAGCTCTG
t0188749	5	20	G	GAAGTGGAGACTGCAGTGAG
t0189052	5	26	C	CGGTGGCGCGTGCCTGTAGTCCCAGC
t0189396	5	23	G	GCTACTCGGGAGGCTGAGGCTGG
t0189634	5	18	C	CTGAGGGGGAAAAAAAAA
t0189763	5	22	A	AGGAGGCTGAGGCAGGAGAATC
t0189843	5	26	G	GTTGGCCAGGCTGGTCTCGAACTCTG
t0189944	5	21	C	CTGTAGTCCCAGCTACTCGGG
t0190307	5	26	T	TTGGCCAGTCTGGTCTTGAACTCCTG
t0190419	5	20	A	AGGCTGGTCTGGAACTCCTG
t0190537	5	20	A	AGGAGTTTGAGACCAGCCTG
t0190864	5	20	A	ACTAGCTGGGACTGCAGGCA
t0191745	5	21	T	TACTCAAGAGGCTGAAGAGGA
t0192135	5	22	T	TTTTAGAGACGGGGTCTTGCTC
t0192284	5	19	G	GCTGAGGCTGGAGGATCGC
t0192723	5	18	A	AAGTGCTGGGATTATAGG
t0192851	5	27	G	GTTAGCCAGGCTGGTCTTGAACTCCTG
t0193104	5	23	G	GGGAGGCTGAGGCTGGAGGATCG
t0194105	5	20	T	TGAGGCTGGAGGATCGCTTG
t0194139	5	18	C	CAATATAGTAAGATCACT
t0194220	5	24	C	CCTGGGCAACATAGTGAGACCCTG
t0194315	5	25	C	CTACTCGGGAGGCTGAGGCTGGAGG
t0194895	5	19	G	GCATGATCTCGGCTCACTG
t0196065	5	25	A	AACTTGGGAGGCGGAAGTTGCAGTG
t0196764	5	24	A	ATCGCGCCTGTGAATAGCCACTGC
t0196793	5	24	A	AGCCTGGAAGCTGGAGCCTGCAGT
t0197299	5	26	G	GTTGGTCAGGCTGGTCTCGAACTCTG
t0197640	5	20	T	TGTTTGTTTGTTTGTTTGTT
t0197937	5	19	A	AGGCTGGAGGATCCCTTGA
t0198055	5	21	G	GCTGGTCTTGAACTCCTGACC
t0198313	5	27	G	GTTGGCCAGGCTGATCTTGAACTCCTG
t0199272	5	21	T	TTTTAGAGACGGGGTCTTGCT
t0199520	5	20	T	TGGGCAACATAGCGAGACCC
t0200354	5	27	G	GTTGACCAGGCTGGTCTTGAACTTCTG
t0201168	5	26	T	TTGGCCAGACTGGTCTTGAACTCCTG
t0201290	5	22	G	GCCTGAGCAACATAGCGAGACC
t0201317	5	19	T	TGAGCAACATAGCGAGACC
t0201935	5	23	G	GCTAGGCTGGTCTTGAACTCCTG
t0202690	4	20	A	ACAAGAGTGGGACTTTGTCT
t0203068	4	24	G	GCAGGAGAATCGCTTGAACCCGGG
t0203310	4	22	C	CGCGATCTCGGCTCACTGCAAG
t0203512	4	25	C	CCTGAGCAACATAGTGAGACCCCGT
t0203647	4	24	G	GCACGATCTCGGCTCACTGCAAGC
t0203692	4	20	C	CTGAGCAACATAGCGAGACC
t0203737	4	18	G	GCGCGTGCCTGTAGTCCC
t0203934	4	19	C	CTGGTCTTGAACTCCTGGC
t0204109	4	23	G	GAGAATCGCTTGAACCTGGGAGG
t0204409	4	21	C	CAGACTGGTCTCAAACTCCTG
t0206232	4	25	T	TGGCCAGGCTGGTCTTGAACTCCTG
t0206650	4	22	C	CACGATCTCGGCTTACTGCAAT
t0206906	4	20	A	ATCGCGCCTGTGAATAGCCA
t0207041	4	21	G	GAGTTCGAGACCAGCCTGGCC
t0207076	4	24	G	GTCCAGGCTGGTCTTGAACTTCTG
t0207224	4	19	G	GGGGGGAAAAAAAAAAAAA
t0207304	4	28	G	GCGCGATCTCGGCTCACTGCAACCTCTG
t0207541	4	21	G	GGTGGCGCGTGCCTGTAGTCC
t0208556	4	24	G	GTCCATGCTGGTCTTGAACTCCTG
t0209642	4	19	G	GCACGATCTCGGCTCACTG
t0209787	4	24	G	GGAGAATCGCTTGAACCTGGGAGG
t0209941	4	26	T	TTGCCTAGGCTGGTCTTGAACTCCTG
t0210323	4	24	G	GTGGCGCGTGCCTGTAGTCCCAGC
t0211900	4	26	A	ACTACTACTACTACTACTACTACTAC
t0211967	4	29	A	AGGCTGAGGCTGGAGGATCGCTTGAGTCC
t0212626	4	22	A	AGGCTGAGGCTGGAGGATCCCT
t0213812	4	18	A	AGGCTGAGGCTGGAGGAT
t0215029	4	20	A	AGTGACTTGGGAGGCTGAGG
t0215823	4	20	G	GGGGGCTGAGGTGGGAGGAT
t0215852	4	25	A	AGGCAGGAGAATTGCTTGAACCCTG
t0215969	4	20	A	AGGCTGGTCTTGAACTCTTG
t0216542	4	18	A	AATTAGCTGGGCATGGTG
t0216962	4	20	A	AATCACTTGAACCTGGGAGG
t0217536	4	27	C	CTCGGGAGGCTGAGGCAGGAGAATGGC
t0217683	4	23	T	TGTGAATAGCCACTGCACTCCAG
t0217942	4	20	T	TTTGTTTGTTTGTTTGTTGA
t0218162	4	21	T	TGTTTGTTTGTTTGTTTGTTG
t0218245	4	29	A	ATGTTGGCCAGGCTGGTCTTGAACTCCTG
t0218269	4	24	G	GGCCAGGCTGGTCTTGAACTTCTG
t0218847	4	25	C	CTCGGGAGGCTGAGGCTGGAGGATC
t0219026	4	21	T	TGGGCTGGTCTTGAACTCCTG
t0219299	4	23	C	CTCGGGAGGCTGAGGCTGGAGGA
t0219306	4	18	A	AGGTGGGAGGATCGCTTG
t0219523	4	20	A	AGGCTGGTCTCAAACTCCTG
t0219820	4	19	G	GAGGGTGAGGTGGGAGGAT
t0219886	4	21	C	CTTGGGAGGCTGAGGCAGGAG
t0220876	4	26	T	TTGGCCAGGCTAGTCTTGAACTCCTG
t0220931	4	21	A	ACAGGATGCAGTGCTCAGTGA
t0221412	4	19	G	GCACTTTGGGAGGCTGAGG
t0221625	4	23	G	GCACGATCTCGGCTCACTGCAAA
t0221635	4	25	T	TGCCCAGGCTGGTCTTGAACTCCTG
t0222515	4	21	C	CAGGCTGGTCTGGAACTCCTG
t0222518	4	21	A	AATTGGCTGGGCATGGTGGCA
t0222904	4	24	A	AGGCTGAGGCTGGAGGATCGCTTG
t0223016	4	21	T	TTTGTATTTTTAGTAGAGATG
t0223164	4	26	T	TTGGCCAAGCTGGTCTTGAACTCCTG
t0223235	4	19	G	GAGAATCGCTTGAACCCAG
t0223405	4	19	C	CTCAAGAGGCTGAAGAGGA
t0223449	4	19	G	GAGTTCTGGGCTGTAGTGT
t0223547	4	20	G	GAGGGCTGAGGCGGGAGGAT
t0223659	4	19	A	AGCTGAGATTGTGCCACTG
t0224283	4	18	G	GAGGCGGAGCTTGCAGTG
t0225006	4	21	G	GGAGAATCACTTGAACCCGGG
t0225577	4	21	G	GAGGGTGAGGTGGGAGGACTA
t0225792	4	23	G	GCAGGAGAATCGCTTGAACCCGG
t0225904	4	21	G	GTGGCGCGTGCCTGTAGTCCC
t0226620	4	24	G	GGTGGGAGGATTGTTTGAGCCCTG
t0226718	4	25	C	CAATCTCGGCTCACTGCAACTTCTG
t0226938	4	19	A	AAGTGCTGGGATTACAGGT
t0227143	4	20	G	GCGCCTGTGAATAGCCACTG
t0228056	4	26	T	TTGCTCAGGCTGGACTTGAACTCCTG
t0228240	4	20	A	AAGTTTTGGATTTTTAGTAG
t0228287	4	19	T	TGAATAGCCACTGCACTCC
t0228542	4	22	A	AACCTGGATGACAGAGCAAGAC
t0229073	4	22	T	TTTGAGGCTACAGTGAGATGTG
t0229402	4	22	G	GCACGATCTCGGCTCACTGCAG
t0230042	4	21	T	TTTGTTTGTTTGTTTGTTGAG
t0231786	4	22	T	TGGGAGGTTGAGGCTGCAGTGT
t0231930	4	20	A	AGGGGCTGAGGTGGGAGGAT
t0232027	4	27	G	GTTGGCCAGGCTAGTCTCGAACTCCTG
t0232171	4	20	G	GAGGGGGGAAAAAAAAAAAA
t0232742	4	19	A	AGTGACTTGGGAGGCTGAG
t0234318	4	26	G	GATCGCGCCTGTGAATAGCCACTGCA
t0235119	4	21	C	CAGGCTGGTTTTGAACTCCTG
t0235707	4	24	C	CGGTGGCGCGTGCCTGTAGTCCCA
t0236867	4	18	C	CGGGCGTGGGGGTGGGGG
t0236976	4	22	G	GAGCAACATAGCGAGACCCCGT
t0237155	4	18	C	CTACTTGGGAGGCTGAGG
t0237510	4	26	A	ACAATCTCGGCTCACTGCAACCTCTG
t0237701	4	27	G	GTTGGCCAGGCTTGTCTTGAACTCCTG
t0238227	4	22	C	CACTTTGGGAGGCTGAGGCGGG
t0238545	4	18	G	GCTGGTCTCGAACTCCTG
t0238852	4	19	G	GGAGGTCGAGGCTGCAGTG
t0239301	4	20	T	TGCGAGCCACTGTACCCAGC
t0239454	4	22	C	CTGAGGCTGGAGGATCGCTTGA
t0239472	4	21	T	TCTGGGCAACAAAGTGAGACT
t0239921	4	23	T	TGAATAGCCACTGCACTCCAGCC
t0240563	4	21	A	AGGTGGGAGGATCGCTTGAGC
t0240701	4	26	C	CCAGCCTGAGCAACATAGCGAGACCC
t0241136	4	26	T	TTTCCCAGGCTGGTCTTGAACTCCTG
t0241702	4	22	G	GTGGATCACTTGAGGTCAGGAG
t0242007	4	18	T	TTTTGGATTTTTAGTAGC
t0242748	4	19	T	TTTTAGAGACGGGGTCTTG
t0243370	4	30	C	CTATGTTGCCCAGGCTGGTCTTGAACTCCG
t0243562	4	27	G	GTTGGCCAGGCTGGTCTCAAACTCCTG
t0243676	4	18	G	GAGGGGGGAAAAAAAAAA
t0244108	4	21	C	CACGATCTCGGCTCACTGCAA
t0244734	4	21	C	CAGGCTGGTCTCGAACTTCTG
t0245190	4	18	C	CAAGCAGCTGTTACTACA
t0245771	4	26	T	TTGGCCAGGCTGGTCTCAAACTCCTG
t0247017	4	20	C	CTGGTCTTGAACTCCTGGGC
t0247817	4	29	A	ATCGCGCCTGTGAATAGCCACTGCACTCC
t0248142	4	19	A	AAGTGCTGGGATTACAGGC
t0248431	4	23	A	AGTCCAGGAATTGGAGGCTGCAG
t0248875	3	20	T	TTGGGAGGGCGAGGCGGGCA
t0249098	3	26	T	TTGGCCAGGCCGGTCTTGAACTCCTG
t0249241	3	23	C	CGTGCCTGTAGTCCCAGCTACTC
t0249447	3	18	A	AAGAACATCCTGATCTTG
t0249581	3	25	G	GCTAGTCTCGAACTCCTGACCTCTG
t0249880	3	24	G	GAGAATCACTTGAACCCAGGAGAG
t0249904	3	26	G	GAGAATCCCTTGAACCTGAGAGGTGG
t0250416	3	24	A	AAATACAAAAATTAGTCGGGCGTG
t0250638	3	23	T	TCTGGGCAACAAAGTGAGACCTT
t0250661	3	26	G	GTTGGTCAGGCTGGTCTTGAACTCCG
t0251006	3	20	A	AATTAGCTGGACGTGGTAGT
t0251933	3	26	A	AGGGGCTGAGGTGGGAGGATTGCTTG
t0251989	3	21	A	AATAGCCACTGCACTCCAGCC
t0252261	3	23	C	CTGAGCAACATAGCGAGACCCCG
t0252323	3	27	A	AGCCTGGGCAACATAGCGAGACCCCGT
t0252478	3	23	G	GCTAATTTTTTGTATTTTTAGTG
t0253397	3	18	C	CGGATCGGTTGAGCTCAG
t0253410	3	24	G	GACCAGGCTGGTCTTGAACTTCTG
t0253472	3	23	G	GAGGCAGGAGGATGGCTTGAGCC
t0253610	3	18	T	TCCAACTGCAACTCCTGA
t0253894	3	26	C	CTGGCCAGGCTGGTCTCGAACTCCTG
t0253939	3	19	T	TGAACCTGGGAGGTGGAGG
t0254116	3	21	C	CAGGAGTTCTGGGCTGTAGTG
t0254159	3	21	G	GAGGCTGGAGGATCGCTTGAG
t0254320	3	27	G	GTTGGCCAGGCTGGGCTCGAACTCCTG
t0254545	3	22	C	CCAGGCTGGTCTCGAACTCCTG
t0254600	3	25	T	TTGGCCAGGCTGGTCTTGAACTCTG
t0254726	3	27	G	GTTGGTCAGGCTGGTCTCGAACTTCTG
t0254871	3	22	A	AGGAGGTTGAGGCTGCAGTGAG
t0254956	3	25	A	AAGTGCTGGGATTACAGGCGTGAGC
t0255124	3	18	G	GGGAGGCTGAGGCAGGAG
t0256307	3	18	C	CAGGCTGGAGTGCAGTGG
t0256399	3	20	A	AATAGCTTGAACCCGGGAGG
t0256650	3	20	C	CGGTGGCGCGTGCCTGTAGT
t0257068	3	23	A	AGGGGCTGAGGTGGGAGGATTGT
t0257929	3	28	G	GTGTGATCTTGGCTCACTGCAACCTCTG
t0258539	3	24	G	GATCTTGGCTCACTGCAACCTCTG
t0258597	3	20	G	GAGAATCGCTTGAACCTGGG
t0258744	3	19	C	CGCGTGCCTGTAGTCCCAG
t0258810	3	26	T	TTGGTCAGGCTGGTCTCAAACTCCTG
t0258972	3	23	C	CCCAGACTGGTCTTGAACTCCTG
t0259340	3	21	A	AGGAGTTTGAGACCAGCCTGG
t0259379	3	26	A	AACCCGGGAGGTGGAGCTTGCAGTGT
t0259547	3	27	G	GTTATCCAGGCTGGTCCTGAACTCCTG
t0259548	3	19	G	GAGGGGGAAAAAAAAAAAA
t0259625	3	26	G	GGCAACATAGCGAGACCCCGTCTCTA
t0259632	3	23	G	GCGCGATCTCGGCTCACTGCAAT
t0259875	3	25	C	CTATCTCGGCTCACTGCAACCTCTG
t0260010	3	27	G	GTTGGGCAGGCTGGTCTCGAACTTCTG
t0260141	3	25	C	CTGTAATCCCAGGACTTTGGGAGGC
t0260571	3	25	C	CTCCCAAAGTGCTGGGATTACAGGC
t0260926	3	21	G	GCATGCACCACCACGCCTGGC
t0260937	3	26	A	AGGAGAATCGCTTGAACCTGGGAGGC
t0261020	3	25	T	TTGGCCAGGCTGGTCTCGAACTCTG
t0261214	3	23	G	GCCTGTAGTCCCAGCTACTCGGG
t0261323	3	22	T	TGGGGCTGAGGTGGGAGGATGG
t0261613	3	24	A	AGAGAGAGAGAGAGAGAGAAAGAG
t0262312	3	18	G	GCTTGTCTTGAACTCCTG
t0262343	3	27	A	ATTGCCCAGGCTGGTCTTGAACTCCTG
t0262390	3	28	A	AGCCTGAGCAACATAGCGAGACCCCGTC
t0262539	3	23	A	ATCTCGGCTCACTGCAATCTCTG
t0262558	3	26	T	TTGGTCAGGCTGGTCTTGAACTCCTG
t0262966	3	28	G	GCGCGATCTCGGCTCACTGCAAGCTCTG
t0263339	3	23	G	GCCCAGGCTGGTCTTGAACTCTG
t0263463	3	26	G	GCTGAGGCAGGAGAATCACTTGAACC
t0263473	3	22	C	CTGAGGTAGGAGGATTGATTGA
t0264229	3	22	C	CCAGACTGGTCTTGAACTCCTG
t0264575	3	21	C	CAGGCTGGTCTTGAATTCCTG
t0264921	3	26	T	TTGGTCAAGCTGGTCTCGAACTCCTG
t0265190	3	20	T	TGAACCCAGGAGGCAGAGGT
t0266323	3	27	G	GTTGTCCAGGCTGGTCTCGAACTCCTG
t0266708	3	23	C	CTCACTGCAGCCTTGAACTCCTG
t0266740	3	19	C	CACCATGTTGGCCAGGCTG
t0267298	3	25	G	GAACCCATGAGGTTGAGGCTGCAGT
t0267527	3	20	C	CTGGTCTCGAACTCCTGGGC
t0267675	3	21	T	TGAACCCAGGAGGTGGAGGTT
t0267941	3	20	T	TGGGAGGTTGAGGCTGCAGT
t0268642	3	21	G	GCTGGGATTATAGGCGTGAGC
t0268676	3	20	C	CTTGAACCTGGGAGGCGGAG
t0269288	3	24	G	GGTGGGAGGACTGCTTGAGCCCTG
t0269867	3	21	C	CTGAGGCTGGAGGATCGCTTG
t0270008	3	27	G	GTTGGTCAGGCTGGTTTCTAACTCCTG
t0270281	3	21	G	GCGGTGGCGCGTGCCTGTAGT
t0270437	3	27	A	ATCGCGCCTGTGAATAGCCACTGCACT
t0270966	3	18	A	AGTAGCTGGGACTATAGG
t0271241	3	20	A	AAAGACCACAATTACTTTTG
t0271519	3	22	C	CTCGAACTCCTGACCTCAGGTG
t0271706	3	18	T	TGTGTGTGTGTGTGTGCA
t0271808	3	27	G	GTTGGCAAGGCTGGTCTCGAACTCCTG
t0272190	3	26	T	TTGAACCTGGGAGGCGGAGGTTGCAG
t0272273	3	25	A	AACCCGGGAGGCGGAGCTTGCAGTG
t0272373	3	27	G	GTTGGTCAGGCTGATCTCGAACTCCTG
t0272563	3	18	G	GCGTGCCTGTAGTCCCAG
t0272645	3	20	T	TGAACCTCGGAGGCGGAGCT
t0272707	3	24	G	GTCCAGGCTGGTCTCGAACTCCTG
t0273011	3	28	G	GTGCAATCTCGGCTCACTGCAACCTCTG
t0273519	3	20	A	AGTTCGAGACCAGCCTGGCC
t0273559	3	18	C	CAGGAGGATCAATAGAGG
t0274213	3	21	A	AGGGGCTGAGGTGGGAGGATG
t0274429	3	18	G	GGTAGGAGGATTGCTTGA
t0274507	3	23	T	TGAGGCAGGAGAATTGTTTGAAC
t0274824	3	22	G	GGGGGCTGAGGTGGGAGGATTG
t0274832	3	24	T	TGTAATCCCAGGACTTTGGGAGGC
t0274949	3	22	C	CTGAGCAACATAGCGAGACCCC
t0275060	3	23	G	GCCAGGCTGCTCTTGAACTCCTG
t0275102	3	22	G	GGCTGGAGGATCGCTTGAGTCC
t0275269	3	19	C	CAGGAGTTCTGGGCTGTAG
t0276022	3	22	A	AATTAGCTGGACGTGGTAGTGT
t0276374	3	18	T	TCTGGGCAACAAAGTGAG
t0276447	3	20	A	AGAGGATTGCTTGAGCCCAG
t0278283	3	27	G	GTTGGCCAGTCTGGTCTTGAACTCCTG
t0278842	3	19	A	AATAGCCACTGCACTCCAG
t0278939	3	26	G	GTTGGCCAGGCTGGTCTCGAACTCCG
t0278974	3	20	G	GAGCCATGATGATACCACTG
t0279018	3	25	A	AAGATCGAGACCGTACTGGCTAACA
t0279020	3	26	G	GTTGCCCAGGCTGGTCTTGAACTCTG
t0279722	3	28	G	GCACGATCTCGGCTCACTGCAAGCTCTG
t0279846	3	27	G	GTTACCCAGGCTGGTTTTGAACTCCTG
t0280139	3	24	G	GTGCAGTGATGTGAACTCCTGAGC
t0280242	3	23	G	GCACGATCTCGGCTCACTGCAAT
t0280576	3	21	G	GGGAAGCTGAGGCAGAAGAAT
t0280757	3	25	C	CCTGAGCAACATAGCGAGACCCAGT
t0280811	3	23	A	ATCTCGGCTCACTGCAACATCTG
t0281399	3	27	G	GTTGGTCAGGCTGGTCTCGAATTCCTG
t0282354	3	22	A	AGGCTGAGGCAGGAGAATCACT
t0283113	3	27	C	CTCAGGAGGCTGAGGCAGGAGAATGGC
t0283186	3	23	G	GCCAGGCTGGTCTCGAACTTCTG
t0284013	3	21	C	CGCGCCTGTGAATAGCCACTG
t0285282	3	21	G	GCAAGAAAGTGAGACTCTGCC
t0285539	3	29	G	GGCATGATCTCGGCTCACTGCAACCTCTG
t0285901	3	24	G	GCCCAGGCTGGTCTTGAACTCTTG
t0285996	3	22	G	GGAGGGTGAGGTGGGAGGACTG
t0286203	3	20	G	GAGAATCGCTTGAACCCGGG
t0287878	3	20	T	TCTGGAGGCTGAGGCAGGAG
t0288564	3	23	G	GGAGAATTGCTTGAACCCAGGAG
t0288737	3	25	C	CGTGCCTGTAGTCCCAGCTACTCGG
t0289027	3	19	T	TGGGAGGCTGAGGCAGGAG
t0289058	3	26	T	TTGCCCAGGCTGGTTTTGAACTTCTG
t0289349	3	18	A	AAAATTAGCTGGGTGTGG
t0290062	3	24	G	GATCTCGGCTCACTGCAACCTCTG
t0290063	3	19	G	GTTCGAGACCAGCCTGACC
t0290125	3	20	C	CAAAGTGCTGGGATTACAGG
t0290860	3	24	G	GGCTGAGGCTGGAGGATCGCTTGA
t0291851	3	21	T	TTTGTATTTTTAGTAGAGACG
t0291997	3	19	C	CTTGTGTTTGTTTGTTTGT
t0292062	3	20	A	AACCCAGGAGGCGGCGCTTG
t0292341	3	30	T	TGGCACGATCTCAGCTCACTGCAACCTCTG
t0293185	3	24	G	GGGAGGCTGAGGCAGAAGAATTGC
t0293321	3	23	C	CACGATCTCGGCTCACTGCAAGA
t0293361	3	27	G	GTTGGCCGGGCTGGTCTCGAACTCCTG
t0293365	3	24	G	GTCTTGAACTCCTGACCTCAGGTG
t0293494	3	23	G	GCTAGGCTTGTCTTGAACTCCTG
t0294116	3	30	C	CTACTCAGGAGGCTGAGGCAGGAGAATGGC
t0294286	3	27	G	GTTGGCCAGGCTGGTCTTGAATTCCTG
t0294354	3	27	G	GCGCGATCTCGGCTCACTGCAAGCTCC
t0294384	3	27	G	GTTGGCCAGGCTGGGCTTGAACTCCTG
t0294393	3	19	A	AGAATCACTTGAACCCGGG
t0294789	3	20	C	CTTGAACTCCTGACCTCAGG
t0294884	3	19	G	GGAGGGGAAAAAAAAAAAA
t0295066	3	20	G	GGAGGCTGAGGCAGGAGAAT
t0295172	3	27	G	GTTGCCTAGGCTGGTCTTGAACTCCTG
t0295218	3	27	G	GTTGGTCAGACTGGTCTCGAACTCCTG
t0295983	3	23	C	CAGCCTGAGCAACATAGCGAGAC
t0295997	3	21	G	GGCTGAGGCTGGAGGATCCCT
t0296209	3	26	C	CTTGGGAGGCTGAGGCAGGAGAATTG
t0296221	3	20	A	ACTCAAGAGGCTGAAGAGGA
t0296944	3	25	A	AATGGCGTGAACCCGGGAGGCGGAG
t0297080	3	24	G	GTCCAGGCTGGCCTTGAACTCCTG
t0297223	3	29	G	GTTGGCCAGGCTGGTCTCGAACTCCTGAC
t0297261	3	21	C	CAGGCTTGTCTTGAACTCCTG
t0297286	3	22	C	CCAGCCTGGGCAACATAGCGAG
t0297386	3	20	A	AAGTGCTGGGATTACAGGTG
t0297608	3	21	G	GCTGGGATTACAGGTGTGAGC
t0297980	3	28	G	GAGAATGGCGTGAACCCGGGAGGCGGAG
t0297998	3	21	C	CAGGAGGTTGAGGCTGCAGTG
t0298052	3	23	G	GGAGGCTGAGGCAGGAGAATGGC
t0298215	3	27	C	CTTGAACCTGGGAGGCGGAGGTTGCAG
t0298820	3	25	T	TTGCCCAGGCTGGTCTTGAACTCTG
t0298945	3	18	A	AATGCTTTTGTAGAAACA
t0298962	3	25	A	AGGAGAATCACTTGAACCTGGGAGG
t0299378	3	26	G	GTGCGATCTCGGCTCACTGCAACCTG
t0299717	3	21	G	GAGTTCGAGACCAGCCTGACC
t0299906	3	20	G	GCAGAATCGCTTGAACCCAG
t0299948	3	22	C	CTGGGCTGGTCTTGAACTCCTG
t0300435	3	28	A	ATGTTGCCCAGGCTGGTCTTGAACTCCG
t0300506	3	18	T	TGGAGGTCGAGGCTGCAG
t0301017	3	19	T	TGCTGTTTTGAACTCTTGT
t0301131	3	21	C	CCTGTAGTCCCAGCTACTCGG
t0301217	3	26	T	TTGCCCAGTCTGGTCTTGAACTCCTG
t0302413	3	20	A	AATGGCGTGAACCCGGGAGG
t0302481	3	18	A	AAGAAGAAGCTGAGCATG
t0302862	3	23	C	CCTGGGCAACATAGCGAGACCCC
t0303178	3	23	G	GAGGGGCTGAGGTGGGAGGATTG
t0303263	3	18	C	CAACATAGTGAGACCCTG
t0303285	3	18	G	GGGGGTAAAAAAAAAAAA
t0303511	3	27	G	GTTACCCAGGCTGGTCTTGAACTCCTG
t0303608	3	24	G	GCCCAGACTGGTCTCGAACTCCTG
t0304513	3	20	C	CGCCTGTGAATAGCCACTGC
t0304919	3	24	C	CTGGTCTCGAACTCCTGAGCTCTG
t0305128	3	26	C	CTTGAACCTGGGAGGCGGAGGTTGCA
t0305375	3	23	A	ATCTCGGCTCACTGTAACCTCTG
t0305505	3	24	C	CTGATCTCGAACTCCTGACCTCTG
t0305758	3	25	C	CTATCTCGGCTCACTGCAAGCTCTG
t0305806	3	26	G	GTTGGCTAGGCTGGTCTCGAACTCTG
t0305983	3	28	G	GCTGAGGTGGGAGGATTGTTTGAGCCTG
t0306005	3	25	C	CAGCCTGAGCAACATAGCGAGACCC
t0306912	3	19	A	AAGATCACTTGAGCCCAGG
t0306946	3	20	C	CAGGCTGGAGTGCAGTGGCA
t0308305	3	20	A	AGTTCGAGACCAGCCTGACC
t0308575	3	18	A	AGGATAGCTTGAGCCCAG
t0308706	3	24	G	GTTCAGGCTGGTCTTGAACTTCTG
t0308723	3	24	G	GCCCAGTCTGGTCTTGAACTCCTG
t0309142	3	23	T	TGGGAGGATCGCTTGAGCCCAGG
t0309609	3	28	G	GTGTGATCTCGGCTCACTGCAACCTCTG
t0310267	3	23	G	GCCAGGCTGGTCTTGAACTCGTG
t0311449	3	28	C	CCTGAGCAACATAGCGAGACCCCGTCTC
t0311815	3	28	A	ATGTTGGTCAGGCTGGTCTCGAACTCCG
t0313091	3	19	G	GAGTGCTGGGATTACAGGC
t0313530	3	24	G	GGAGAATTGCTTGAACCCAGGAGG
t0313901	3	20	T	TATTTTTAGTAGAGACGGGG
t0314099	3	20	T	TTGGTTGGTTGTTTTTTTCT
t0314679	3	22	G	GGGTTTCACCATGTTGGCCAGG
t0314757	3	29	C	CTGTAGTCCCAGCTACTCGGGAGGCTGAG
t0316094	3	26	T	TTGACCAGGCTGATCTTGAACTCCTG
t0316407	3	26	G	GTTGCCCAGGCTGGTCTTGAACTCCG
t0316640	3	20	G	GAGAATCGCTTGAACCCTGG
t0317457	3	18	A	AAAGTGTTGGGATTACAG
t0317708	3	18	G	GCTGATCTTGAACTCCTG
t0318277	3	20	G	GAGAATTGCTTGAACCCGGG
t0318565	3	22	G	GAGGGTGAGGTGGGAGGATTGT
t0319032	3	23	G	GTGGGAGGATTGCTTGAGCCCTG
t0319042	3	19	T	TGGGGGACAAAAAAAAAAA
t0319120	3	22	T	TGCTGGGATTATAGGCGTGAGC
t0319814	3	21	C	CTTGAACCTGGGAGGCGGAGG
t0320068	3	23	A	AGAGAGAGAGAGAGAGAGAGAGA
t0320285	3	22	C	CTACTCGGGAGGCTGAGGCAGG
t0320909	3	19	C	CGGTGGCGCGTGCCTGTAG
t0321384	3	25	A	ATCGTTTGAACTCAGGAGGCAGAGG
t0321564	3	23	G	GTCAGGCTGGTCTTGAACTCCTG
t0321753	3	21	T	TGAGGCTGGAGGATCGCTTGA
t0322252	3	22	G	GCTGAGGCAGGAGAATCGCTTG
t0322883	3	22	A	AGGAGTTTGAGACCAGCCTGGC
t0322983	3	23	G	GCCAGGCTGGTCTTGAACTCTTG
t0324550	3	20	A	AGGCTGGAGGATCCCTTGAG
t0324702	3	22	C	CCAGACTGGTCTCGAACTCCTG
t0324727	3	25	T	TGCCCAGGCTGGTCTCAAACTCCTG
t0325212	3	20	G	GAGGCTGGAGGATCGCTTGA
t0325970	3	19	G	GAGGCTGGAGGATCGCTTG
t0326198	3	25	G	GGAGAATCGCTTGAACCCAGGAGGC
t0326332	3	18	C	CAGGAGTTCTGGGCTGTA
t0326419	3	19	G	GAGGGCTGAGGTGGGAGGA
t0326917	3	23	G	GTTGGTGCAAAAGTAATTGTGGT
t0327031	3	26	T	TGACATGATTATAGTTCACTATGATG
t0327156	3	20	T	TGAGGGGGGAAAAAAAAAAA
t0327902	3	18	G	GAGTTCTAGGCTGTAGTG
t0327992	3	21	G	GGAGGCTGAGGCTGGAGGATC
t0328006	3	20	A	AGGAGACAGAGGTTGTAGTG
t0328020	3	22	T	TTTTGTATTTTTAGTAGAGATG
t0328197	3	26	T	TTGGTCAGGCTGGTCTTGAACTCTTG
t0328223	3	23	A	AGGAGGCTGAGGCAGGAGAATCG
t0328293	3	20	C	CTGGTGTCGAACTCCTGGGC
t0328719	3	18	A	AAGTGCTGGGATTACAGG
t0328919	3	20	G	GCAGATCACCTGAGGTCAGG
t0329056	3	21	C	CAGGCTGATCTTGAACTCCTG
t0329470	3	26	T	TTGACCAGGCTGGTCTCGAACTCCTG
t0329518	3	26	C	CCGGGAGGCTGAGGCAGGAGAATGGC
t0329571	3	24	G	GAGCCTGGAAGCTGGAGCCTGCAG
t0330580	2	28	A	AGGCTGTGATGAGCTAAGACTGAGCCAC
t0330687	2	23	C	CCCAAAGTGCGGGGATTACAGGC
t0330712	2	22	T	TCCCAGGTTCAAGTGATTCTAG
t0330864	2	28	G	GTGCGATCTTGGCTCACTGCAATCTCTG
t0331081	2	21	G	GAGGGGGGAAAAAAAAAAAAA
t0331146	2	24	G	GTCTTGAACTCCTGGGCTCAAGTG
t0331165	2	20	G	GGAGAATCGCTTGAACCTGG
t0331253	2	21	T	TGTGAATAGCCACTGCACTCC
t0331332	2	28	A	AAGAGAATCACTTGAACCCAGGAGGCAG
t0331382	2	25	A	AATGGCTTGAACCTGGGAGGCGGAG
t0331478	2	20	G	GAGGGTGAGGTGGGAGGATA
t0331523	2	21	G	GGAGAATCGCTTGAACCCGGG
t0331587	2	29	G	GCTGAGGCAGGAGAATTGCTTGAACCCTG
t0331631	2	23	A	AATTGCTTGAACCCGGGAGGTGG
t0331784	2	19	T	TGAGTAACTGGGACCACAG
t0332067	2	27	G	GTTGGCCAGGGTAGTCTAGAACTCCTG
t0332491	2	22	G	GAGAATTGCTTGAACCCAGGAG
t0332788	2	19	A	AGAGGACTTAGTAGGACTA
t0333053	2	23	C	CCCAGGCTGCTCTTGAACTCCTG
t0333489	2	20	C	CACTTCGGGAGGCCAAGGCA
t0333544	2	19	A	AAGTGCTGGGATTATAGGC
t0333646	2	25	A	AATCACTTGAACCTGGGAGGCGGAG
t0333701	2	24	A	ACCCAGGCTGGTCTTGAACTACTG
t0333789	2	26	G	GGAATGCAGTGGCATGATCATAGCTC
t0333797	2	27	G	GTTGGCCAGGTTTGTCTTGAACTCCTG
t0334029	2	20	A	AGCCTGGGCGACAGAATGAG
t0334161	2	26	G	GTTGCCCAGGCTGGAGTGTAGTGGCA
t0334173	2	23	C	CTTGAACCTGGGAGGCGGAGGTT
t0334242	2	18	G	GTGGAAGGATTGCTTGAG
t0334419	2	19	A	AGGAGGCTGAGGCAGGAGA
t0334566	2	25	A	ACCCGGGAGGCGGAGCTTGCAGTGA
t0334605	2	22	T	TGTTTGGAGCCCAGGAATTCGA
t0334683	2	21	G	GGGAGGCTGAGGCAGGAGAAT
t0335098	2	26	G	GTTGCCCAGGCTGATCTTGAACTCTG
t0335289	2	23	G	GCCAGGCTGGTTTTGAACTCCTG
t0335399	2	23	G	GTGGAAGGATTGCTTGAACCCAG
t0335578	2	27	T	TGGTCTTGAACTCCTGACCTCAAGTGA
t0335737	2	25	G	GCTACTCGGGAGGCTGAGGCAGGAG
t0335790	2	25	G	GGGAGGCTGAGGCTGGAGGATCGCT
t0336052	2	21	C	CACAAGGTCAGGAGTTTGAGA
t0336095	2	18	T	TTTATTTTGTAGATTGAG
t0336177	2	25	A	AACCCGGGAGGTGGAACTTGCAGTG
t0336754	2	19	G	GGCTAGACTTGAACTCTTG
t0336936	2	26	T	TTGCCCAGGCTGATCTTGAACTCCTG
t0336998	2	26	T	TTGCCCAGGCTGGTCATGAACTCCTG
t0337017	2	19	A	AGGTAGGAGGATCACGTGA
t0337162	2	25	C	CTGAGCAACATAGCGAGACCCCGTC
t0337238	2	19	T	TAGTAGAGACGGGGTTTTG
t0337258	2	26	T	TTTATAGGGACGAGATCTCGCTATGT
t0337272	2	25	A	AGGCAGGAGGATTGCTTGAGCTCAG
t0337865	2	22	G	GAGGCTGAGGCAGGCAGATCAC
t0338183	2	27	G	GTTGGCCAGGCTGGTCTAGAACTCCTG
t0338207	2	22	A	AGGAGGCTGAGGCAGGAGAATT
t0338281	2	28	C	CCCAGCACTTTGGGAGGCTGAGACGGGC
t0339047	2	27	G	GTTGGTCAGGCTGGCCTCGAACTTCTG
t0339132	2	28	G	GAGGTTGCAGAGAGCCAAGATCGAGCCA
t0339159	2	23	T	TTTTGTATTTTTAGTAGAGACAG
t0339590	2	18	T	TATGAGAGGATTACTTGA
t0339725	2	26	A	AACCCCGGAGGTGGAGCTTGCAGTGA
t0339746	2	26	A	AACCCGGGAGGCGGAGCTTGCAGTGA
t0339858	2	19	G	GCTTGGGCCTGGGAGGTGG
t0340017	2	21	T	TGAGCTGAGATTGCGCCACTG
t0340179	2	23	A	ATCTTGGCTCACTGTAACTTCTG
t0340319	2	21	A	ATCTCGCTCTGTTGCCTGGGC
t0340333	2	27	G	GTTGGCCAGGCTGGTCTCGAACTCTTG
t0340397	2	22	G	GGGTTTCACCATGTTGGTCAGG
t0340473	2	28	A	AAATACAAAAATTAGCTGGGCATGGTGG
t0340768	2	21	T	TTTTTGTATTTTTAGTAGAGA
t0340953	2	23	C	CAAGGCAGGCGGATCACTTTAGG
t0341095	2	21	C	CAGGCTAGACTTGAACTCCTG
t0341909	2	22	G	GCCTGGGCAATAGAGCGAGACT
t0341923	2	22	G	GCTGGGGCAGGAGAATCGCTTG
t0342454	2	20	A	AGGCTGAAGTGGGAGGATTG
t0342678	2	20	C	CAGGCTGGAGTGCAGTGGCG
t0342684	2	26	A	ATCCTGGCTAACACGGTGAAACTCTG
t0342986	2	20	G	GAGAATCGCTTGAACCCAGG
t0343171	2	25	C	CTACTTTGGGAGGCTGAGGCTGGAG
t0343524	2	22	T	TTTTTTTTGAGACGGAGTTTTG
t0343570	2	28	G	GTGTGATCTCGGCTCACTGCAGCCTCTG
t0343620	2	27	G	GTTGCCCTGGCTGGTCTTGAACTCCTG
t0343919	2	26	A	ACAATCTCGGCTCACTACAACCTCTG
t0344059	2	23	G	GCAGAGAATTGCTTGAACTCATG
t0344375	2	24	T	TTTTAGAGACGGGGTCTTGCTCTG
t0344480	2	26	G	GGGCTCAAGCAATCCTCTGGCCTTGG
t0344694	2	24	A	AATACAAAAATTAGCCGGGCGTGG
t0344913	2	26	G	GTTGGTCAGGCTGGTCTTGAACTCTG
t0345072	2	26	T	TTGCCCAGGCTGCTCTTGAACTTCTG
t0345079	2	21	C	CTGAGGCAGGAGAATCGTTTG
t0345426	2	18	G	GAATTCGAGGCTGCAGTG
t0345744	2	23	A	AAAGTGCTGGGATTACAGGCATG
t0345980	2	20	C	CTTGAACCTGGGAGGTGGAG
t0346024	2	20	A	ACGTGCACCTGTGATCCCAG
t0346061	2	28	G	GCTGAGGAAGGAGGATTGCTTGAACCTG
t0346233	2	25	C	CAGGAGAATTGCTTGAACCTGGGAG
t0346249	2	26	T	TTGGTTAGGCTGGTCTCGAACTCCTG
t0346257	2	21	G	GAGGCTAGAGGATCACTTGAA
t0346266	2	21	A	AGTTCTCACTATGTTGTTCAG
t0346269	2	20	G	GAGGCGGAGATTGCAGTGAG
t0346415	2	25	T	TTGCCCAACTGGTCTTGAACTCCTG
t0346476	2	23	G	GCTACTCGGGAGGCTGAGGCAGG
t0346487	2	19	A	AGAAGTCGAGGCTGCAGTG
t0346704	2	27	G	GTTGGCTAGACTGGTTTCGAACTCCTG
t0346728	2	18	A	AGTAGAGACAGGGTTTTG
t0346754	2	27	G	GTTGCCCGGGCTGGTCTCGAACTCCTG
t0346831	2	27	G	GTTGCCCAGACTGGTCTTGAACTCTTG
t0346869	2	23	A	AGGAGTTTGAGACCAGCCTGGCC
t0346966	2	18	C	CTGGGACTATAGGTACGC
t0346981	2	20	G	GTGGGCTGAGGTGGGCGGAT
t0347028	2	19	C	CACGATCTCGGCTTACTGC
t0347360	2	21	T	TTGAACCCAGGAGGCAGAGGT
t0347394	2	18	G	GAAGTCAGGAGTTCAAGA
t0347922	2	22	C	CCAGGCTGGAGTGCAGTGGGGC
t0348358	2	18	C	CCAGGCTGGAGTGCAGTG
t0348438	2	23	G	GGGAGGCTGAGGCAGGAGAATCA
t0348535	2	22	A	AGGCTGGAGTGTAGTGACGCGA
t0348561	2	23	G	GCCAGGCTGGTCTAGAACTCCTG
t0348601	2	22	C	CTGAGTTGCTGGGACTACAGGC
t0348633	2	21	G	GGTCAGGAGATCGAGACTGTT
t0348650	2	26	T	TTACCCAGGCTGGTCTTGAACTTCTG
t0348978	2	20	G	GTAGAGACGGGGTTTCACTG
t0349228	2	19	G	GCATGATCTTGGCTCACTG
t0349637	2	18	A	ATTGCACTGTAACCTGGG
t0349653	2	28	T	TGTTGGCCAAGCTGGTCTCAAACTCCTG
t0349744	2	19	C	CAGGTTGGAGTGCAGTGGC
t0350131	2	23	T	TGGGAGGTTGAGGCTGCAGTGAT
t0350459	2	24	A	AATCTCGGCTCACTGCAAACTCTG
t0350642	2	18	G	GAGGCAGAGCTTGTAGTG
t0350863	2	19	G	GAGGATTGCTTGAGCCCAG
t0350914	2	20	C	CGAATAGCTGGGATTACAGG
t0351082	2	21	G	GATGGATCGCCTGAGGTTGGG
t0351207	2	22	A	AGCCTGGAAGCTGGAGCCTGCA
t0351270	2	24	A	AATCTGGGCTCACTGCAACCTCTG
t0351346	2	21	C	CTTCGAGACCAGACTGGGAAA
t0351452	2	18	G	GTTGGTCAGGCTGGTCTC
t0351500	2	25	C	CCTGAGCAACATAGCGAGACCTCGT
t0351570	2	18	G	GAGGTTGAGGCTGCAGTG
t0351737	2	23	T	TTTTTGTATTTTTAGTAGAGATG
t0351848	2	19	C	CTTGAACCTGGGAGATGGA
t0352028	2	25	T	TTGGCCAGGCTGATCTCAAACTCTG
t0352228	2	23	G	GTGAGAGGATTGTTTGAGCCCTG
t0352275	2	27	A	AGGAGAATGGCGTGAACCCGGGAGGTG
t0352721	2	19	G	GTTCGAGACCAGCCTGGGC
t0352835	2	19	G	GCATGATCTTGGCTCAAGC
t0353119	2	18	G	GTTAAAGACCAGGCTGGG
t0353324	2	25	A	AGGTGGGAGGACTGCTTGAGCCCTG
t0353367	2	23	A	AGGCTGGTCTTGAACTCCTGACC
t0353971	2	21	A	AAGTGTTGGGATTACAGGCAT
t0354049	2	24	A	ACCCAGGCTGGTCTGTAACTCCTG
t0354216	2	22	C	CAAAAATCAGCCAGCTGTGGTG
t0354739	2	24	G	GGAGGCTGAGGCTGGAGGATCGCT
t0355004	2	21	C	CGAGTTCGAGGCCAGCCTGGT
t0355084	2	19	C	CGGGCGTGGTGGGGGGGGT
t0355204	2	22	C	CACGATCTCGGCTCACTGCAAT
t0355613	2	27	A	AGAGAGAGAGAGAGAGAGAGAAAGAAG
t0355643	2	24	T	TGGGGTTTCGCTATGTTAGCCAGG
t0355704	2	26	T	TTCGAGACCTGCCTGGGCAATATAGC
t0355898	2	20	C	CTGAGGCTGGAGGATCGCTT
t0356176	2	18	T	TGGGATTAGAGGCGCATG
t0356313	2	21	T	TTTTGTATTTTTAGTAGAGAC
t0356327	2	22	A	AAGAGATCGAGACCATCCTGGC
t0356338	2	23	G	GCTGAGGTGGGAGGATCGCTTGA
t0356399	2	23	T	TGGGAGGCTGAGACAGGAGAATT
t0356407	2	27	G	GAGAATCGCTTGAACCTGGGAGGTGGA
t0356495	2	23	G	GTGGATCACCTGAGGTCAGGAGT
t0356647	2	21	G	GAGAATCGCTTGAACCCAGGA
t0356795	2	20	A	AGACTGGTCTCGAACTCCTG
t0357047	2	21	G	GCGTGAACCCGGGAGGCGGAG
t0357148	2	26	T	TGTAGTCCTAGCTACTTGGGAGGCTG
t0357776	2	30	A	AGAATTGCTTGAACCCGGGAGGCCAAGGCT
t0358001	2	21	C	CCGGCTGGTCTTGAACTCCTG
t0358106	2	23	G	GTCAAACTGGTCTTGAACTCCTG
t0358131	2	27	A	ATTGACCAGGCTGGTCTTGAACTCCTG
t0358229	2	29	C	CTACTCGGGAGGCTGAGGCTGGAGGATCG
t0358632	2	24	G	GAGGGTGAGGTGGGAGGATTGTTT
t0358652	2	21	G	GTGGGAGGATCACCTGAGCTC
t0358798	2	23	A	ACCAGGCTGGTCTCGAACTCCTG
t0358828	2	20	T	TTTTAGTAGAGACGGGGTTT
t0358929	2	26	A	ATGATCTCGGCTCACTGCAACCTCTG
t0359027	2	26	T	TTGCCCAGGCTGGTCTCGAACTCCTG
t0359577	2	22	G	GCTGAGGTGGGAGGATCGCTTG
t0359757	2	27	G	GTTACCCAGTCTGGTCTCGAACTCCTG
t0359917	2	21	C	CAGACTAGTCTCAAACTCCTG
t0359946	2	26	C	CTGGCCAGGTTGATCTTGAACTCCTG
t0360018	2	18	T	TTTTTGTTTTTTCTTCTG
t0360219	2	29	A	ATACTGGTCAGGCTGGTCTCAAACTCCTG
t0360292	2	23	G	GCTAGACTGGTCTCGAACTCCTG
t0360757	2	22	T	TGAGCAACATAGCGAGACCCCG
t0360866	2	22	A	AGGTGGATCACCTGAGGTCAGG
t0360867	2	25	T	TGGCCAGTCTGGTCTTGAACTCCTG
t0360958	2	21	G	GGAGGCTGAGGTGGGAGGGTA
t0360995	2	24	A	ATGGCGTGAACCTGGGAGGTGGAG
t0361048	2	26	G	GTTACCCAGGCTGGTCTTGAACTCTG
t0361100	2	27	C	CGTGAACCCGGGAGGCGGAGCTTGCAG
t0361114	2	20	A	AAGTGTTGGGATTACAGGCG
t0361261	2	26	T	TTGCTCAGGCTGGTCTTGAACTCCTG
t0362025	2	27	A	ACTTGAGGTCAGGAGTTTGAGACCAGC
t0362196	2	18	A	AAGAGGATTGCTTGAGCC
t0362277	2	19	A	AAGAATCGCTTGAACCCGG
t0362331	2	20	G	GTTTGACACCAGCCTGGGCA
t0362573	2	21	G	GCACGATCTTGGCTCACTGCA
t0362628	2	24	A	ATTTTTGTATTTTTAGTAGAGACG
t0362631	2	23	A	AGTGTTGGGATTACAGGTGTGAG
t0362642	2	26	T	TTTCCCAGACTGGTCTTGAACTCCTG
t0362656	2	21	A	AACGAGGTCTCACTGTGTTGC
t0362820	2	23	T	TTTGGAAGGTAAAGACGGGAGGA
t0362836	2	18	C	CACGATCTCGGCTCACTG
t0362932	2	22	A	AGGAGAATTGCTTGAACCCGGG
t0363197	2	22	C	CCAGACTGGAGTGCAATGGCGA
t0363419	2	19	G	GTTTGAGACTAGCCTGGGC
t0363495	2	25	C	CAATCTTGGCTCACTGCAACCTCTG
t0363867	2	28	T	TGTTGGCCAGGCTGGTTTCGAACTCCTG
t0363969	2	29	A	ATGTTAGCCAGACTGGTCTCGAACTCCTG
t0364510	2	23	A	ACACTTTGGGAGGCTGAGGTGGG
t0364827	2	19	A	AAGATTGCTTGAGCCCAGG
t0364936	2	19	G	GGAGAATTGCTTGAACCTG
t0364973	2	22	A	AGGAGGATTGATTGAACCCAGA
t0365184	2	21	A	AACAAAAGTGAAACTCTGTCT
t0365243	2	26	T	TTGGCCAGGCTGGTCTTGAACTCTTG
t0365244	2	20	G	GAGGCTGAGGTGGGAGGGTA
t0365543	2	28	G	GTGTGATCTCGGCTCACTGCAAGCTCTG
t0365907	2	27	T	TGTTGCCCAGGCTGTCTCGAACTCTTG
t0365917	2	21	A	AGGAGAATCGCTTGAACCCAG
t0366131	2	22	A	ACTCGGGAGGCTGAGGCAGGAG
t0366626	2	21	C	CTGAATAGCTGGGACTATGGG
t0366896	2	21	T	TGAGATCAGGCTGGGCAACAT
t0367013	2	24	T	TGGGAGGCTGAGGCAGGAGAATTG
t0367236	2	28	G	GCTGGCCTCGAACTCCTGACCTCAGGTG
t0367253	2	26	G	GTGCGATCTTGGCTCACTGCAACCTT
t0367474	2	27	C	CTCTGTTGCCCAGGCTGGAGTGCAGTG
t0367735	2	27	C	CGGAGGTTGAGGCTGGAGTGGGCTGTG
t0367783	2	22	C	CAATCTCGGCTCACTGCAACCT
t0367962	2	25	A	AGGAGAATGGCGTGAACCCGGGAGG
t0368141	2	26	T	TTTTTGTATTTTTAGTAGAGACGGGG
t0368283	2	20	G	GTGTGATCTCAGCTTACTGC
t0368664	2	25	A	AGGCAGGAGAATCGCTTGAACCCAG
t0368709	2	27	G	GTTGCCCAGGCTGGTCTTGAACTTCTG
t0369065	2	18	G	GCTAGTCTTGAACTCCTG
t0369108	2	18	A	AGTTCGAGACCAGCCTGG
t0369346	2	26	T	TTGCCCAGACTGGTCTAGAACTCCTG
t0369489	2	22	C	CCAGGCTGGTCTCGAACTCTTG
t0369544	2	23	G	GTTGCCCAGGCTGGAGTGCAATG
t0369841	2	27	G	GCAATGGCGCGATCTTGGCTCACTGAA
t0369895	2	20	G	GAGGGCTGAGGTGGGTGGAT
t0370011	2	28	A	AGCCTGGGCAACATAGCGAGACCCCGTC
t0370267	2	21	T	TGTAGTCCCAGCTACTCGGGA
t0370552	2	20	A	ACAGGCCTGAGACACCGCAC
t0370796	2	28	T	TGTTGGCCCGGCTGGTCTCAAACTCCTG
t0370885	2	23	G	GTCTGGCTGGTCTCGAACTCCTG
t0370919	2	18	A	AGGCAGGAGAATCTCTTG
t0371092	2	24	A	AGCCAGGTTGGTCTTGATCTCCTG
t0371558	2	24	T	TGCCTGTAGTCCCAGCTACTCGGG
t0371575	2	24	G	GAGGTCAGGAGTTTGAGACCAGCC
t0371859	2	30	G	GCCGAGATCGCACCACTGCACTCCAGCCTG
t0372024	2	22	A	AGGCTGAGGCAGGAGAATAGTG
t0372074	2	27	G	GTTGGCAAGGCTGGTCTTGAACTCCTG
t0372076	2	21	A	AGCCAGGTTGGAGTGCAGTGT
t0372102	2	18	T	TACTTGGGAGGCTGAGGC
t0372126	2	18	C	CTTTGGGAGGCTGAGGTG
t0372190	2	23	G	GGGCACCTGTAGTCCCAGCTACT
t0372846	2	28	G	GCGCGATCTCGGCTCACTGCAACTGCTG
t0372854	2	24	G	GCCCAGGCTGATCTAGAACTCCTG
t0373011	2	27	G	GTCGCCCAGGCTGGTCTTGAACTCCTG
t0373142	2	28	C	CTGAGGCAGGAGAATTGCTTGAACCCTG
t0373250	2	25	A	AGGCAGGAGAATTGCTTGAACTCTG
t0373274	2	20	G	GTATTTTTAGTAGAGATGGG
t0373642	2	26	A	AGAATCGCTTGAACCTGGGAGGCAAT
t0373859	2	20	C	CACTTGAACCTGGGAGATGG
t0374008	2	30	C	CCATGTTGGCCAGGTTGGTCTTGAACTCTG
t0374476	2	28	C	CTGAGGGAGGAGAATTGCTTGAACCCTG
t0374514	2	21	T	TTCAAGCGATTCTCCTGCCTC
t0374662	2	23	A	ACCAGGCTGGTCTTGAACTTCTG
t0374743	2	21	A	AAGTGTTGGGATTACAGGCGT
t0374958	2	21	T	TGAACCCAGGAGGCGGAGGTT
t0375187	2	21	T	TTGAACTCCTGACCTCAGGTG
t0375266	2	19	A	AAGTGCTGGGATTAGAGGC
t0375270	2	23	G	GAGGAAGGAGAATTGCTTGAACC
t0375370	2	20	A	AGGAAGGAAGGAAGGAAGGA
t0375383	2	23	G	GCCAGGCTGCTCTTGAACTTCTG
t0375492	2	18	A	AATACAAAAAGAAGCTGA
t0375756	2	22	C	CTATACTTTCAGGGATCATTTC
t0376023	2	22	G	GAGGATTGCTTGAGCCCAGGAG
t0376111	2	20	A	ATGAGAATTGCTTGAACCAG
t0376596	2	19	A	ACCAGGCTGGAGTGCAGTG
t0376641	2	23	G	GTTACTCAGGAGGCTGAAGCAGG
t0377121	2	25	T	TTGTTGCCCAGGCTGGAGTGCAGTG
t0377135	2	26	A	ATTGGCCAGGCTGGTCTTGAACTCCG
t0377298	2	27	G	GTTGGCCAGGTTGATCTTGAACTCCTG
t0377338	2	21	C	CAGGCTTGTCTCGAACTCCTG
t0377493	2	19	G	GGAGGCGGAGCTTGCAGTG
t0377562	2	21	G	GCTGGAGTGCAGTGGGACAAT
t0377992	2	21	T	TTGGGCTGAGGTGGGAGGATG
t0378170	2	20	A	AGGAGTTCAAGACCGGGCTG
t0378219	2	24	G	GGTGTGATCTCACTGCAAGCTCTG
t0378243	2	26	G	GTGATCTCGGCTCACTGCAGCCTCTG
t0378282	2	19	T	TGAACCCAGGAGGAGGAGG
t0378417	2	20	A	AAAGTAGAATTAGCTGGGTG
t0378422	2	21	G	GAGAATGGCGTGAACCTGGGA
t0378532	2	20	C	CAAAGTGTTGGGATTACAGG
t0378785	2	21	C	CTTGGAAGGCTGAGGCAGGAG
t0378998	2	23	G	GAGAATCACTTGAACCCGGGAGG
t0379268	2	18	G	GTTGGAGTGCAATGCCGA
t0379273	2	20	T	TGTATTTTTAGTAGAGACGG
t0379328	2	20	C	CTGGTCTCAAACTCCTGACC
t0379611	2	20	A	ACCTAGGCTGGACTGCAGTG
t0379732	2	26	G	GTTGGCCAGGCTGGTCTCTAACTCTG
t0380043	2	19	G	GTCTTGAACTCCTGAGCCC
t0380667	2	24	T	TTTTTTTAGTGGAGACTGGGTTTC
t0380718	2	20	G	GAAGAATCGCTTGAACCCAG
t0380841	2	20	A	AGGCTGGTCTTGAACTTCTG
t0380966	2	22	G	GAGTCTCGATCTGTTGCCCAGG
t0380967	2	19	T	TTTTTGTATTTTTAGTAGA
t0381053	2	26	G	GTGTTTTGTTTTGTTTTGAGATGGAG
t0381193	2	19	C	CAGGCTGGTCTCAAACTCC
t0381443	2	21	T	TCAGCCTCCCAAAGTGCTGGG
t0381465	2	28	C	CTGAGGTGGGAGGACTGCTTGAGCCCTG
t0381487	2	26	G	GGTTTACATGAGGTCAGGAGTTTGAG
t0381826	2	27	G	GTTGGTCAGGCTGTTCTCAAACTCCTG
t0381946	2	26	G	GTTGGTCAGGCTGGTCTCGAACTTTG
t0381994	2	19	C	CGCCTGTGAATAGCCACTG
t0382041	2	23	A	AGCAGAACACCTGAGGACAGGAG
t0382133	2	18	T	TGAAGCAGGCGAATCACT
t0382198	2	22	G	GGCAACATAGCGAGACCCCGTC
t0382475	2	23	C	CAGGAGGCGGAGGTTGCAGTGAG
t0382641	2	24	G	GCGTGCCTGTAGTCCCAGCTACTC
t0382688	2	21	C	CAGATTGGTCTTGAACTCCTG
t0382925	2	18	T	TGTGGCTGAATCAGAAGA
t0383073	2	23	G	GGAGAATCATTTGAACCCTGGAG
t0383106	2	26	G	GTTGGCCAGGCTAGTCTTGAACTCTG
t0383378	2	20	A	AGCACTGTGGGAGGCTGAGG
t0383397	2	20	A	AAGTGCTGGGATTAGAGGCG
t0383455	2	23	A	ATCCTGGCTCACTGCAACCTCTG
t0383639	2	21	C	CTAAAGTGTTGGGGTTACAGG
t0383781	2	27	A	ATTGGCCAGGCTGATTTCGAACTCCTG
t0383831	2	22	C	CAGGAGGCTGATACAGGAGAAC
t0383908	2	19	A	AGGTGGAGGTTGTAGTGAG
t0384418	2	29	G	GCGAGATCTCGGCTCACTGTAACCTCCGC
t0384467	2	18	A	AAGTGCTAGGATTACAGG
t0384483	2	24	G	GAGACCAGCCTGACCAACATGGAG
t0384916	2	28	G	GCGCAATCAAGGGTCACTGTAACCTCTG
t0385059	2	22	T	TGAATAGCCACTGCACTCCAGC
t0385355	2	26	G	GAGTAGTTGGGATTACAGGCACGTGC
t0385360	2	22	A	AGAATCTCTTGAACCCGGGAGG
t0385425	2	20	C	CGGCCTCCTGAGTAGCTGGG
t0385902	2	27	G	GTTGGCCAGGCTGGTCTTGAACTTCTG
t0386021	2	19	G	GCAGGAGAATGGTGTGAAC
t0386026	2	25	A	AGGTGGAAGGATTGCTTGAGCTCTG
t0386242	2	24	C	CTGGTGTCGAACTCCTGACCTCTG
t0386580	2	26	A	AATCGCTGGAACCCGGGATGTGGAGG
t0386612	2	21	A	AGAAGTTTGAGACCAGCCTGA
t0386657	2	18	A	AATAAGGGGGTTAAAAAA
t0386699	2	20	C	CTGTCACCCAGGCTGGAGTG
t0386751	2	22	G	GAGTCTTGCTCTGTTGCCTAGG
t0387158	2	19	C	CGGGAGGGTGAGGTGGAAG
t0387240	2	21	G	GCGCGTGCCTGTAGTCCCAGC
t0387386	2	28	C	CGGGCGCCTGTAGTCCCAGCTACTTGGG
t0387412	2	20	G	GGGAGGCTGAGGCTGGAGGA
t0387487	2	20	G	GGTGGCGCGTGCCTGTAGTC
t0387540	2	20	A	AACCTGGGAGGTGGAGGCTG
t0387587	2	19	C	CGGATCACCTGAGGTCAGG
t0387633	2	19	G	GTCTTGAACTCCTGACCTC
t0387666	2	23	A	AGGCTGAGGCAGGTGGATCACTG
t0387709	2	27	T	TGTTGCCCAGGCTGGTCTTGAACTCTG
t0388001	2	24	G	GGAGGCTGAGGCAGGAGGATTGCT
t0388149	2	21	T	TAGGCTGGTCTCGAACTCCTG
t0388154	2	19	A	AATTAGCTGGGCGTGGTGG
t0388220	2	24	G	GAACCTGGGAGGTGGAGGTTGCAG
t0388230	2	25	G	GAGGCTGAGGCATGAGAATTGCTTG
t0388362	2	24	A	AGGATTGATTGAGCCTGCGAGGCC
t0388458	2	22	G	GGGAGGCTGAGGCAGGAGAATC
t0388647	2	18	G	GGGGGGTAAAAAAAAAAA
t0388784	2	28	G	GATCGCGCCTGTGAATAGCCACTGCACT
t0388896	2	30	C	CTCGGGAGGCTGAGGCTGGAGGATCGCTTG
t0388960	2	19	A	AGCTGAGATCGTGCCACTG
t0389001	2	20	G	GATTTTTTTTGTTTTAGTAG
t0389003	2	18	G	GAGGCGGGTGGATCATGA
t0389438	2	18	G	GGAGATCGAGACTGTTCT
t0389509	2	20	G	GAGAATAGCTTGAATCCAGG
t0389526	2	26	T	TTGCCCAGGCTGGACTTAAACTCCTG
t0389541	2	18	C	CGGAGGTTGTAGTGAGCT
t0389676	2	26	T	TTGCCTAGACTGGTCTTGAACTCCTG
t0390069	2	24	T	TGAACCCGGGAGGCGGAGCTTGCA
t0390074	2	25	C	CCTGAGCAACATAGCAAGACCCCTT
t0390357	2	26	A	AGTGTTGAGATTACAGGCATGAGCTG
t0390480	2	21	T	TGCTGGGATTACAGGTGTTAG
t0390727	2	18	G	GCTGGTCATGAACTCCTG
t0390740	2	23	A	ATTTCGGCTCACTGCAACCTCTG
t0390931	2	21	T	TAGGCTGGTCTTGAACTCCTG
t0391014	2	28	G	GTATGATCTTGGCTCACTGCAACCTCTG
t0391063	2	26	G	GAGGTGGGAGGACTGCTTGAGCCCTG
t0391085	2	25	G	GCCTGGGCAACATAGCGAGACCCCG
t0391350	2	19	G	GAGTTCGAGACCAGACTGG
t0392206	2	21	G	GCAACATGATGAAACCTGATC
t0392291	2	20	A	AGTTCGAGACCAGTTTGGCC
t0392331	2	20	T	TCAGGAGTTGCAGTTGGAGA
t0392422	2	25	A	AGAATCTTTTGAACCTGGGAGGCGG
t0392723	2	27	C	CAAAGTGCTGAGATTACAGGCCTGAGC
t0392774	2	20	G	GATCGTGCCACTGAACTCCA
t0393056	2	26	C	CAGGAGAATTGCTTGAACCCGGGAGG
t0393061	2	24	C	CAGGAGAATGGCGTGAACCCGGGA
t0393693	2	30	C	CTACTCTGGAGGCTGAGGCAGGAGAATGGC
t0393719	2	20	A	AGGCTGGAGGATCGCTTTAG
t0394162	2	25	G	GAGGCAGGAGGATTGCTTGAACCTG
t0394211	2	23	C	CTTGAGAGGCTGATGGAAGAGCA
t0394224	2	22	T	TTGTATTTTTAGTAGAGACGGG
t0394233	2	29	T	TCAGACTCCTGTTCTCAAGCCATCTTCCC
t0394383	2	20	C	CGCGTGCCTGTAGTCCCAGC
t0394697	2	24	G	GCCCAGGCTGGTCTCAAACTCTTG
t0394726	2	22	C	CAGGAGAATCGCTTGAACCCAG
t0394727	2	27	G	GTTGGCCAGACTGGTCTTGAATTCCTG
t0394915	2	25	A	AGGATCACTTGAGCTCAGGAGTTGG
t0395224	2	22	T	TTATTTATTTATGTATTTGAGA
t0395530	2	21	T	TGAGCAACATAGCGAGACCCC
t0395753	2	20	G	GAGGTCGAGGCTGCAGTGAG
t0395784	2	21	C	CTTGAACCTGGGAGGTGGAGG
t0395947	2	26	T	TTGCACAGACTTGTTTTGAACTCCTG
t0396250	2	24	G	GCATGAGAATCGCTTGAACCCGGG
t0396299	2	19	G	GCTACTCGGGAGGCTGAGA
t0396594	2	25	G	GTTCGAACTGCAACCTCGAACTCTG
t0396886	2	24	G	GAGAATGGCGTGAACCCGGGAGGC
t0397059	2	22	A	AGTAGCTGGGATTACAGGCATG
t0397094	2	20	G	GACTACTCGGGAGGCTGAGG
t0397151	2	22	G	GAGGCTGAGGCAGGAGAATGGC
t0397176	2	22	G	GTGGGAGGATTGTTTGAGCCTG
t0397276	2	18	T	TTTTTAGTAGAGACGGGG
t0397381	2	19	A	ACACTTTGGGAGGCTGAGG
t0398431	2	25	C	CCTGAGCAACATAGCGAGACCTTGT
t0398494	2	22	G	GAGGATTGTTTGAGGATAGCAG
t0398636	2	27	G	GTTGGCCCAGCTGGTCTTGAACTCCTG
t0398792	2	24	A	AGGAGAATCGCTTGAACCCGGGAG
t0398866	2	27	A	AGAATGGCGTGAACCCAGGAGGCGGAG
t0398877	2	27	A	AGCACATTGGGAGGCTGAGGCAGGAGG
t0399000	2	18	A	AAATCAATCAGGTGCTGT
t0399085	2	24	G	GGAGAATCGCTTGAACCCGGGAGG
t0399243	2	24	A	ACTTGAGCTCAGGAGTTGGAGACC
t0399624	2	24	A	AGCACTTTGGGAGGCTGAGGCAGG
t0400264	2	24	C	CTAGTCTCGAACTCCTGACCTCTG
t0400268	2	24	C	CTGTAGTCCCAGCTACTCGGGAGG
t0400378	2	26	C	CTTGAACCTGGGAGGCAGAGGTTGCA
t0400584	2	22	T	TGGGAGGTTGAGGCTGCAGTAA
t0400868	2	23	T	TTTGAGGCTACAGTGAGATGTGA
t0400873	2	27	G	GTTGGTCAGGCTGGTCTTGAACTTCTG
t0400900	2	23	G	GGAGAATTGCTTGAACTCAGGAG
t0401029	2	19	G	GTTGGCCAGGCTGGTCTTG
t0401275	2	21	C	CAGTCTGGTCTCGAACTCCTG
t0401576	2	29	T	TGCTGGTCTTGAACTCCTGACCTCAGGTG
t0401844	2	21	C	CAGACTGGTCTCGAACTTCTG
t0402012	2	19	G	GAAGATGGAGACTGCAGTG
t0402078	2	21	G	GGAGAATTGCTTGAACCCGGG
t0402212	2	20	C	CGTTTGAACTCAGGAGGCAG
t0402260	2	27	A	ATTGCCCAGACTGGTCTAGAACTCCTG
t0402315	2	18	A	ACACTTTGGGAGGCGGGT
t0402318	2	24	A	AATCTCGGCTCACTGCAACCTCTG
t0402390	2	28	G	GCATGATCTCGGCTCACTGCAACTTCTG
t0402418	2	20	G	GTGTAGTGGCATGATCTCTG
t0402536	2	24	T	TGAGCAACATAGCGAGACCCCGTC
t0402678	2	23	T	TGGGGGGAAAAAAAAAAAAAAAA
t0402691	2	29	A	AAAGTGCTGCGATTATAGGCCTGAGCCAC
t0402805	2	21	A	AGAGGCGGGAGGATAGCTTGA
t0402809	2	26	T	TCAGGAGATCGAGACTGTTCTGGCTA
t0402876	2	28	T	TGTTGCCCAGGCTGGTCTTGAACTCCTG
t0402931	2	27	G	GTTGGCCAAGCTGGTCTTGAACTCCTG
t0403248	2	23	T	TTTTGTATTTTTAGTAGAGACGG
t0403548	2	26	T	TCGGGAGGCTGAGGCAGGAGAATGGC
t0403777	2	26	T	TTGGCCAGGCTTGTCTTGAACTCCTG
t0403982	2	21	G	GAGGGTGAGGAGGGAGGATTG
t0404144	2	28	G	GTGTGATTTCGGCTCACTGCAACCTCTG
t0404258	2	23	G	GGGAGGCTGAGGCAGGAGAATTG
t0404263	2	21	G	GGGAGGATTGCTTGAGCTCGG
t0404631	2	23	A	AACCCAGGAAGTGGAGACTGCAG
t0404692	2	26	G	GCGGATCACAAGGTCGGGAGATAGAG
t0405213	2	28	T	TGTTGGCCAGACTGGTCTCGAACTCCTG
t0405415	2	20	T	TGGGAGTTGGAGGCTGACAT
t0405607	2	20	A	ATGGGAGGCTGAGGGAGGAG
t0405644	2	24	T	TGGGAGGTTGAGGCTGCAGTGAAT
t0406152	2	27	G	GTTAGCCGGGCTGGTCTTGAACTCCTG
t0406516	2	20	C	CTTTGGGAGGCTGAGGCAGG
t0406667	2	23	C	CCTAGGCTGGTCTTGAACTCCTG
t0406789	2	23	T	TGTATTTTTAGAAGAGACAGGGT
t0406875	2	20	A	ACCTGGGCGACAGAGCGAGA
t0406925	2	23	A	AGCCCAGGAGTTCTGGGCTGTAG
t0407359	2	27	A	ATAGCTCACTGTAGCCTTGAACTCCTG
t0407510	2	23	A	ACTCGGGAGGCTGAGGCTGGAGG
t0407557	2	22	G	GTGGGCTGAGGTGGGAGGATTG
t0407789	2	22	A	AAGTGCTGGGATTATAGGTGTG
t0408532	2	28	G	GTGTGAACCCAGGAGGCGGAGCTTGCAG
t0408534	2	22	T	TTAGAGACGGGGTCTTGCTCTG
t0408783	2	23	C	CAGGTGGATTGCTTGAGCTCGGG
t0409003	2	21	G	GCTACTCGGGAGGCTGAGGCA
t0409222	2	22	G	GAGGACAGGAGTTTGAGACCAG
t0409441	2	21	A	ATTGCTTGAACCCGGAAGGCA
t0409678	2	20	T	TTGCAGTGAGCCGAGAACAT
t0409790	2	25	C	CCATCTCGGCTCACTGCAACCTCTG
t0409922	2	20	C	CCAGCCTGGGCAACATAGCG
t0410108	2	28	A	AGGAGAATCACTTGAGCCCAGGAGGCAG
t0410242	2	19	T	TGAGGCAGGAGAATCACTT
t0410294	2	20	A	AGGCGGGCAGATCACGAGGT
t0410300	2	24	G	GCAATCTCGGCTCACTGCAACCTG
t0410447	2	24	C	CCTGGCTGGAGTGCAGTGACTATT
t0410503	2	23	G	GCCAGGCTGATCTTGAACTCCTG
t0410533	2	23	T	TGGTCTCGAACTCCTGAGCTCTG
t0411031	2	26	C	CTTGTTGCCCAGGCTGGAGTGCAATG
t0411188	2	20	A	AGGCTGGTATTGAACTCCTG
t0411190	2	22	A	AGGTCAGGAGATCGAGACTGTT
t0411351	2	19	A	AGGCCGAGGCGGGTGGATC
t0411519	2	22	T	TTGGGATTACAGGCATGAGCAA
t0411599	2	20	C	CAAAGTGTTGGAATTACAGG
t0411710	2	23	G	GAGGGGGGAAAAAAAAAAAAAAA
t0411811	2	18	C	CGGGCGTAGTGGTGGGGG
t0411931	2	20	A	AGTTTGAGACTAGTCTGGGC
t0411941	2	20	A	ATCTCACTTTGTTGCCCAGG
t0411947	2	20	G	GCGGTGGCGCGTGCCTGTAG
t0412194	2	26	T	TGTTCCTCAGGCTGGAATGTAATGGC
t0412354	2	20	A	AACCCAGGAGGCGGAACTTG
t0413013	2	21	C	CGGGCTGGTCTTGAACTCCTG
t0413497	2	26	G	GCACGATCTCGGCTCACTGCAACCTG
t0413758	2	24	T	TTGAACCTGGGAGGTGGAGGTTGC
t0413778	2	18	A	AGGACGGAGCTTGCAGTG
t0413792	2	27	G	GTTTGAGACTAGCCTGGGCAACATAGC
t0413827	2	22	G	GGAGAATTGCTTGAACCCAGGA
t0413979	2	20	A	AACCCGGGAGGCGGAGCTTG
t0414045	2	20	A	ATGCTGGTCTTGAACTCCTG
t0414479	2	26	T	TTGCTCAGGCTTGTCTTGAACTCCTG
t0414541	2	21	G	GCTTGAACCTGGGAGGCGGAG
t0414542	2	26	T	TTGCCCTGGCTGGACTTGAACTTCTG
t0414554	2	25	G	GGTGGGAGGATCGCTTGAGCCCAGG
t0414607	2	20	C	CCCAGGCTGGAGTGCAGTGG
t0414815	2	19	A	AGGCTGGTCTTGAACTCCT
t0414941	2	25	C	CTGTAATCCCAACACTTTGGGAGGC
t0415124	2	26	T	TTGCCGAGGCTGGTCTTGAACTCCTG
t0415365	2	19	G	GTCTGGTCTTGAACTCCTG
t0415402	2	18	A	AGTTCTGGGCTGTAGTGT
t0415525	2	19	A	AAGTGTTGGGATTACAGGC
t0415556	2	22	T	TTGGGAGGCTGAGGCAGGAGAA
t0415718	2	24	T	TGGCCAGGCTGGTCTCGAACTCTG
t0415845	2	26	G	GCTACTTGGGGAGCTGTGGCAGAAGG
t0415893	2	26	C	CTTTAGAACACCAAGGCAAGAGGATC
t0416115	2	29	G	GTCTCGAACTCCTGGACTCAAGTGATCTG
t0416144	2	27	G	GTTGCCCAGCCTGGTCTTGAACTCCTG
t0416222	2	20	C	CGTGAACCCGGGAAGCGGAG
t0416389	2	19	A	AGGCTGGAGGATTGCTTGA
t0417205	2	25	G	GCGTGATCTCGGCTCACTGCAACCT
t0417231	2	25	A	ATGGCACGATCTCAGCTCACTGCAA
t0417387	2	19	A	AGGCGGAGGTTGCAGTGAG
t0417509	2	19	A	AGAATCTCTTGAACCTGGG
t0417849	2	18	A	AGTTTGAGACCAGCCTGG
t0417918	2	18	T	TGAACCCAGGAGGCGGAG
t0418205	2	27	G	GTTGGCTAGGCTGGTCTTGAACTCCTG
t0418506	2	22	G	GCGTGGTGGCGGGTGCCTGTAG
t0418533	2	18	G	GAGACGGAGGTTGCAGTG
t0418682	2	20	A	AGTACTTGGGACTACAGGCG
t0418869	2	22	G	GGGCAACAAGACTGAAACTCTG
t0419016	2	22	C	CCAACATGATGAAACCCTGACT
t0419289	2	21	C	CAGACTGGTCTCGAACTACTG
t0419395	2	24	G	GCCCAGGCTGGTCTTGAACTTCTG
t0419873	2	20	G	GTGGATTGCTTGAGCTCAGG
t0420051	2	23	G	GGCTGAGGCTGGAGGATCGCTTG
t0420090	2	20	A	AAATTGGCTGGGCATGGTGG
t0420120	2	22	T	TGGTGGCGGGCGCCTGTAGTCC
t0420127	2	21	A	AGGCTGAGACAGAAGAATGGC
t0420312	2	22	C	CAGGAGAATCGCTTGAACCCGG
t0420467	2	23	G	GTGGGAGGACTGCTTGAGCTCAG
t0420506	2	25	G	GGAGGCTGAGGCATGAGAATTGCTG
t0420876	2	26	T	TAACCCGGGAGGCGGAGCTTGCAGTG
t0421164	2	22	C	CTAGTCCCAGCTACTGGGGAGG
t0421442	2	21	G	GCAAGAGAATCACTGGAACCT
t0421530	2	22	C	CGGGGCTGAGGTGGGAGGATTG
t0421818	2	21	A	AGCGAGACCTCAACTCTACAA
t0421967	2	29	G	GCTGAGGCAGGAGAGTCGCTTGAACCCTG
t0422799	2	27	A	AAAGTGCTGGGATTACAGGCATGAGCC
t0422917	2	27	G	GTTATCCCAGTTGGGCTTAAACTCCTG
t0422976	2	26	A	AGCTACTCGGGAGGCTGAGGCTGGAG
t0422987	2	23	A	AGCCCAGGAGTTGGAGGCTGCAG
t0423004	2	23	T	TGGTCTCGAACTCCTGACCTCTG
t0423278	2	28	C	CAGGCTGATCTCGAACTCCTGACCTCTG
t0423380	2	21	C	CACGAGGTCAGGAGATTGAGA
t0423398	2	21	G	GCACGATCTCGGCTCACTGAA
t0423876	2	20	T	TTGAACCTGGGAGGCGGAGG
t0423974	2	25	T	TGGGATTACAGGAGTGAGCCATGGC
t0424116	2	18	A	ATTTGAGAGGCTGAGGTG
t0424230	2	19	G	GGAGAATTTGTTGAACCCA
t0424423	2	20	C	CAGAGACTGAGGAGGGAGGA
t0424473	2	27	T	TGAGGCAGGAGAATTGCTTGAACCCTG
t0424626	2	25	G	GAATGGCGTGAACCCGGGAGGCGGA
t0425010	2	21	T	TGAGGCAGGAGAATCACTCGA
t0425133	2	20	A	AGGAGGTCGAGGCTGCAGTG
t0425179	2	18	T	TGAACCCGGGAGGCGGAG
t0425546	2	21	A	ATTTTTTTATTTGTAGTAGGG
t0425973	2	30	T	TATGTTGCCCAGGCTGGTCTCGAACTCCTG
t0425979	2	25	A	AGGCTGAGGCTGGAGGATCCCTTGA
t0426005	2	23	A	AGGAGAATTGCTTGAACTCAGGA
t0426015	2	19	A	AATGGCGTGAACCTGGGAG
t0426141	2	25	C	CCTGAGCAACATAGCGAAACCCCGA
t0426173	2	26	G	GCTATCTCGGCTCACTGCAAGCTCTG
t0426348	2	27	G	GTTGGCCAGCCTGGTCTTGAACTCCTG
t0426369	2	23	C	CAGGAGAATAGTGTGAACCCAGG
t0426445	2	27	A	AGGCAGGAGAATCGCTTGAACCCGGGA
t0426581	2	20	A	ACTTGGGAGGCTGAGGCAGA
t0426675	2	20	A	ATCATGTTATTGCACTCCAG
t0426717	2	30	G	GCTAGGACTACAGGCGTTCACCACTGCGCC
t0426788	2	24	G	GGTGGGAGGATTGCTTGAACCCAG
t0426844	2	26	T	TTGGCCAAGCTGGTCCTGAACTCCTG
t0426965	2	19	A	AAGTAGCTGGGACTGCAGG
t0427299	2	22	A	AGGCTGGAGTGCAATGGCATGA
t0427436	2	18	A	AGGAGGCTGAGGCAGGAG
t0427489	2	25	T	TTGCCAGGCTGGTCTTGAACTCCTG
t0427792	2	23	G	GTCTCGGCTCACTGCAACTTCTG
t0427921	2	21	C	CAGACTGGTCTCGAACTCTTG
t0428139	2	22	G	GTGGCGCGTGCCTGTAGTCCCA
t0428547	2	26	T	TTGGCCAGACTGGTCTCAAACTCCTG
t0428758	2	22	C	CCAGACTGGTCTCAAACTCCTG
t0428779	2	27	G	GTCACCCAGGCTGGTCTTGAACTCCTG
t0429046	2	23	A	AATCACTTGAACCTGGGAGGCAG
t0429426	2	20	A	AGGCTGAGGTAGGAGAATCG
t0429546	2	22	G	GTGGGAGGATTGTTTGAGTCTG
t0429662	2	21	A	AGTGCAGTGGTGCAATCTCGG
t0430377	2	26	G	GTTTCCAAGCTGGTCTTGAACTCCTG
t0430528	2	20	C	CCAAGGTGGGAGGATCACGA
t0430685	2	21	G	GGCGCCTGTAGTCCCAGCTAC
t0430720	2	25	G	GAACCCGGGAGGTGGAACTTGCAGT
t0430902	2	20	C	CTGGGCTGGGAGACAGAGTG
t0430914	2	21	G	GTGTTAGCCAGGATGGTCTGG
t0431888	2	25	T	TGGCCAGTCTGGTCTCGAACTCCTG
t0432420	2	20	A	AGGCTGAGGCAGGAGAATCG
t0432596	2	19	C	CAGGAGTCTGAGGCAGGAG
t0432821	2	22	G	GTTGAGGCTGCAATGAACTATG
t0432843	2	25	C	CTGAGGCAGGAGAATCACTTGAACC
t0432878	2	25	C	CGGGAGGCTGAGGCTGGAGGATCGC
t0433187	2	20	A	AGGCAGGAGAATGGTGTGAA
t0433377	2	28	G	GCGTGATCTCGGCTCACTGCAACCTCTG
t0433714	2	18	A	AAGTGCTGGGATTACATG
t0433767	2	23	A	ATCTCGGCTCAGTGCAACCTCTG
t0433807	2	21	C	CCGAGGCAGACAGATCATGAG
t0433945	2	22	G	GTGGGAGGACTGTTTGAGCCTG
t0434106	2	22	G	GGGAGGCTGAGGCTGGAGGATC
t0434150	2	20	A	AGGCTGGGCTTGAACTCCTG
t0434250	2	22	G	GTTTTTTGTATTTTTAGTAGAG
t0434251	2	27	C	CATGATCTTGGCTCACTGCAACCTCTG
t0434281	2	21	C	CTTGAGAGGCTGGGGCACAAG
t0434579	2	27	C	CTTGAACCTGGGAGGTGGAGGTTGCAG
t0434612	2	22	T	TGGGTGGATCACCTGAGGTTGG
t0434669	2	18	G	GAAGTCGAGGCTGCAGTG
t0434958	2	20	A	ATGCTGGTCTTGAACTCATG
t0435730	2	24	G	GGCCAGTCTGGTCTTGAACTCCTG
t0435874	2	22	G	GGGAGGCTGAGGAGGGAGGATT
t0436067	2	27	C	CTGGTCTCGAACTCCTGGCCTCAGGTG
t0436089	2	24	G	GGAGGCTGAGCCAGGAGAATCGCT
t0436240	2	20	C	CTTGAACCTGGGAGGCAGAG
t0436473	2	19	G	GTCTCGAACTCCTGACCTC
t0436498	2	28	T	TGAATAGCCACTGCACTCCAGCCTGGGC
t0436802	2	26	T	TTGCCGAGGCTGGTCTTGAACTTCTG
t0436806	2	26	A	AGGTGGGAGTATCGCTTGAGCCCAGG
t0436947	2	20	A	AGACTGGCCTTGAACTCCTA
t0437252	2	23	C	CCTGGGCTGGTCTTGAACTCCTG
t0437327	2	24	A	AGGTTGGAGTGCAGTGGCGTGATC
t0437463	2	19	G	GCAGTGAGCTGAGATTGTG
t0437830	2	18	G	GAAGAATTGCTTTTGAAC
t0438533	2	21	G	GGGAGGCTGAGGTGGGAGGAT
t0438816	2	26	T	TTGGCCGGGCTGGTCTCGAACTCCTG
t0438908	2	18	A	AAGTGTTGGGATTACAGG
t0438996	2	25	A	ATTGAACCTGGGAGGCAGAGGTTGC
t0439050	2	20	A	AGAGAGAGAGAGAGAAAGAG
t0439071	2	26	G	GTTGGTCAGGCTGGTCTCGAATTCTG
t0439136	2	29	A	ATGTTGCCCAGGCTGGTCTCGAACTCCTG
t0439155	2	24	G	GAGTAGCTAGGGCTGTAGGCACTT
t0439654	2	19	A	ACCCGGGAGGCGGAGCTTG
t0439679	2	26	A	ATACAAAAATTAGCTGGGCATGGTGG
t0439807	2	26	G	GTAATCTCGGCTCACTGCAACCTCTG
t0440088	2	27	G	GAGAATCGCTTGAACCCGGGAGGTGGA
t0440219	2	23	G	GAGAATCGCTTGAACCCAGGAGG
t0440334	2	23	G	GCCAGGCTGGTCTGGAACTCCTG
t0440388	2	28	A	ATGTTGGCCAGGCTGATCTCGAACTCTG
t0440430	2	23	C	CCCAGGCTGGTTTTGAACTCCTG
t0440787	2	20	A	ACTGCAGCCTCGAACTCCTG
t0440845	2	19	T	TAGCTGGGACTACAGGCAC
t0441203	2	25	T	TGAACTTGGGAGGCGGAAGTTGCAG
t0441434	2	21	T	TGGGCAACAAGAGTGAGACTG
t0441512	2	22	G	GTGGATCACTTGAGGTCGGGAG
t0441515	2	27	G	GTTGATCAGGCTGGTCTTGAACTCCTG
t0441922	2	23	T	TGGGAGGCTGAGGCGGGTGGATC
t0441930	2	29	A	ATGTTGGCCAAGCTGGTCTTGAACTCCTG
t0442022	2	20	T	TCTCCAACTGCAACTCCTGA
t0442370	2	24	G	GAGCCCAGGAACTGGAGGCTGCAG
t0442533	2	27	A	AGGATTGCTTGAGCCCAGGAGTTTGAG
t0442695	2	27	G	GTTGGCCATGCTGGTCTTGAACTCCTG
t0442816	2	27	C	CTCTACTAAAAATACAAAATTAGCTGG
t0442974	2	21	G	GAGGCTGAGGCGGGAGGGTCA
t0442983	2	23	G	GGCTGAGGCTGGAGGATCCCTTG
t0443070	2	22	A	AAGTGTTGGGATTATAGGAGTG
t0443156	2	24	G	GAGAGAGAGAGAGAGAGAGAGAGA
t0443226	2	24	C	CTACTCTGGAGGCTGAGGCAGGAG
t0443482	2	19	T	TCCAGCTGGGACTACAGGC
t0443569	2	22	C	CCAGGAGTTCTGGGCTGTAGTG
t0443683	2	30	C	CATTTTGGCCAGGCTGGTCTCGAACTCCTG
t0443936	2	22	C	CGAGATCGTGCCACTGTACTCC
t0444154	2	19	G	GGGGTTAAAAAAAAAAAAA
t0444266	2	23	G	GCTGAGGTAGAAGGATTGCTTGA
t0444473	2	28	A	AAATTTTTTTTTTGTTGAGACGGATTCT
t0444788	2	26	A	AGGTGGGTGGATCGCTTGAGCCCAGG
t0445044	2	26	T	TTGGCCAGGCTGCTCTCGAACTCCTG
t0445110	2	18	G	GCTGGTTTTGAACTCCTG
t0445178	2	21	G	GGGGGGGAAAAAAAAAAAAAA
t0445271	2	23	A	ATCTCGGCTCATTGCAACCTCTG
t0445741	2	23	C	CTATACTTTCAGGGATCATTTCT
t0445746	2	27	G	GTTGCCTGGGCTGGTCTTGAACTCCTG
t0445880	2	27	A	AAGGCAGGTGGATGACTTGAGCTCAGG
t0446067	2	21	T	TGTGGGCTGAGGTGGGAGGAT
t0446122	2	23	G	GGCGGGAGAATTGCTTGAACCTG
t0446147	2	22	T	TGAACCCAGGAGGCGGAGGTTG
t0446269	2	19	A	AGGCTGAGGTGGGAGGATG
t0446291	2	22	A	AAAGACCACAATTACTTTTGCA
t0446607	2	26	G	GTAGATCACTTGACATCAGAATTTTG
t0447010	2	26	A	AGGTGGGAGGATCGCTTGAGCCGAGG
t0447268	2	19	G	GTTGGCCAGGCTGAACTCG
t0447281	2	28	A	ACTTGGGAGGCTGAGGCAGGAGAATGGC
t0447321	2	18	C	CTCCAACTGCAACTCCTG
t0447368	2	22	G	GGGAGGCTGAGGCAGGAGAATT
t0447381	2	21	C	CTCGGCTCACTGCAACCTCTG
t0447509	2	26	G	GTTGGCTGGGCTGGTCTCGAACTCTG
t0447541	2	26	A	AGCTACTTGGGAGGCTGAGGCAGGAG
t0447986	2	25	T	TTGCCCAGGCTGGTCTCGAACTCTG
t0448262	2	20	A	AATGCACACACACACACACA
t0448278	2	27	G	GTTGGCCCGGCTGGTCTTGAACTCCTG
t0448492	2	25	T	TTGGGAGGCTGAGGCAGGAGAATTG
t0448680	2	23	G	GAGAATGGTGTGAACCCGGGAGG
t0449051	2	18	A	AGAATTGCTTGAACCCAG
t0449125	2	25	A	AGGCTGGACTGCAATGGTACGATCT
t0449383	2	24	G	GTCCAGGCTGAACTTGAACTCCTG
t0449442	2	25	A	AGGTTGCAGTGAGCCGAGATCGCGC
t0449506	2	25	C	CGGGAGGCTGAGGCAGGAGAATGGC
t0449659	2	18	G	GAAGTGGAGACTGCAGTG
t0449838	2	19	C	CTGACCTCGTGATCCACCT
t0449839	2	21	C	CTTAGGAGGCTGAGGCAGGAG
t0449901	2	24	A	AGGAGAATTGCTTGAACCCAGGAG
t0450378	2	27	G	GGAGAATCGGTTGAACCCGGGAGGCAG
t0450573	2	25	T	TTTGAGCAACATAGCGAGACCCCGT
t0450645	2	28	G	GCGTGATCTCGGCTCACTGCAACTTCTG
t0450728	2	18	T	TGGGAGGCTGAGGTGGGA
t0450856	2	21	A	AACCCAGGAGGTGGAGCTTGC
t0451022	2	19	A	AGCACTTTGGGAGGCCGAG
t0451187	2	29	A	ATGTTGGTCAGGCTGGTCTTGAATTCCTG
t0451234	2	26	T	TTGGCCAGGCTGCTCTTGAACTCCTG
t0451301	2	18	A	ACACTTTGGGAGGCTGAG
t0451390	2	18	C	CTTGTGTTTGTTTGTTTG
t0451536	2	20	C	CAATCTCGGCTCACTGCAAG
t0451855	2	19	G	GTCTGATCTTGAACTCCTG
t0451915	2	19	G	GAGAATTGTTTGAACCCAG
t0452013	2	21	A	ACCCGGGAGGTAGAGGTTACA
t0452167	2	23	G	GAGGTTTCACCTTGTTGGTCAGG
t0452323	2	18	C	CGGGCGTGGTGGTGGGGT
t0452412	2	21	C	CAGATTGCTTGAGCTCAGGAG
t0452492	2	18	G	GTTCGAGACCAGCCTGGC
t0452573	2	30	C	CATGTTGGCCAGGCTGCTCTCGAACTCCTG
t0452602	2	22	A	AGAATCACTTGAACCCAGGAGG
t0452707	2	20	A	AGGAGTTCAGGACCAGCTTG
t0452781	2	26	T	TTTGAGACCAGCCTGGCCAACATGGT
t0452944	2	28	G	GTGCGATCTCGGCTCACTGCAACTTCTG
t0452946	2	22	G	GCATGATCATAACTTACTGCAG
t0452994	2	27	C	CGCTATCTCGGCTCACTGCAACCTCTG
t0453096	2	21	A	AGGTGGATCACCTGAGGTCAG
t0453410	2	21	C	CAGACTGATCTTGAACTCCTG
t0453434	2	27	G	GGCGGAGATTGCAGTGAGCCGAGATCG
t0453470	2	20	G	GCATGATCTCGGCTCACTGC
t0453752	2	21	T	TGTTTTGTAGAGATGGGATTT
t0453968	2	22	G	GGAGTTCGAGACCAGCCTGGCC
t0454051	2	24	T	TTGAGCAACATAGCGAGACCCCGT
t0454115	2	22	A	AGTCTGGCTCTGTTGCCTAGGC
t0454155	2	22	C	CTGGGATTACAGGCGTGAGCCA
t0454196	2	18	T	TAACTACTCAGGAGGCTG
t0454266	2	20	G	GGAGGGTGAGGTGGGAGGAT
t0454306	2	30	T	TGGCACAATCTCGTCTCACTGTAACCTCCG
t0454462	2	23	T	TGGGCAACATGGTGAGACTCCAT
t0454501	2	22	G	GCTGAGGCTGGAGGATCGCTTG
t0454531	2	29	G	GTCTCGAACTCCTGACCTCAAGTGCTCTG
t0454583	2	20	A	AGGAGACGGAGGTTGCAGTG
t0455028	2	23	A	ATCTCGGCTCACTGCAAACTCCG
t0455948	2	20	C	CTTGAACCCAGGAGGCAGAG
t0455965	2	26	C	CATGATCTCGGCTCACTGCAACTCTG
t0456061	2	22	G	GTAGATCACCTGAGGTCAGGAG
t0456197	2	24	A	ATCTCGGCTCACTGCAACCTCTGC
t0456277	2	29	A	ATGTTGGTCAGGCTGATCTCGAACTCCTG
t0456554	2	23	G	GCCAAGCTGGTCTTGAACTCCTG
t0456660	2	26	T	TTACCCAGGCTGGTCTTGAACTCCTG
t0456693	2	27	G	GTTGCCCAGGCTGGACTTGAACTCCTG
t0456975	2	22	T	TGGGGGACAAAAAAAAAAAAAA
t0457057	2	27	G	GCAGGATAATCGATTGAACGTGGGAGG
t0457299	2	23	A	ATCTCGGCTCACTGTAAGCTCTG
t0457519	2	20	T	TTTTTTGTATTTTTAGTAGA
t0458241	2	19	C	CTTGAACCTGGGAGGCAGA
t0458849	2	19	G	GAGGTTTTGGTAGAGGCGG
t0458868	2	18	G	GAGTTCGAGACCAGCCTG
t0458878	2	20	A	AGAAGTTTGAGACCAGCCTG
t0458900	2	24	G	GTCCAGCCTGGTCTTGAACTCCTG
t0459607	2	23	C	CGTGCTGGGATTACGGGCGGGAG
t0459654	2	21	C	CAGGTTGGTCTTGAACTCCTG
t0459799	2	26	G	GCAATCTCGGCTCACTGCAACCTCTG
t0459905	2	24	A	AATGGCGTGAACCTGGGAGGCGGA
t0460104	2	19	A	AGCTGAGATTGCACCACTG
t0460133	2	26	T	TTGCCTGGGCTGGTCTTGAACTCCTG
t0460156	2	25	G	GGGAGACGGAGGTTGCAGTAAGCTG
t0460268	2	23	G	GATCTCGAGCTCCTGGGCTGAAG
t0460486	2	26	C	CAGGAGAATCGCTTGAACCCGGGAGG
t0460497	2	18	G	GGAGAATCGCTTGAACCC
t0460726	2	18	G	GGAGGGGGGAAAAAAAAA
t0460983	2	18	C	CAGGAGATCGAGACTGTT
t0461062	2	25	G	GGATCACTGCAACCTCTGCCTCCCG
t0461378	2	26	G	GAATCTCTTGAGCCTGGGAGGCGGAG
t0461499	2	28	A	ACTCAGGAGGCTGAGGCAGGAGAATGGC
t0461568	2	18	C	CACGTGAAACCCTGTCTG
t0461592	2	20	G	GTTTGGATTGGAGTGTAGTG
t0461812	2	28	G	GTGTGATCCTGGCTCACTGCAACCTCTG
t0461881	2	25	C	CTGTCTCGGCTCACTGCAACCTCTG
t0462041	2	23	G	GGAGAATGGCCTGAATCCGGGAG
t0462048	2	20	A	AGGCTGGTCTCGAACTTCTG
t0462093	2	24	G	GTCCTGGCTGGTCTTGAACTCCTG
t0462326	2	28	T	TGTAATCCCAGCTACTCGGGAGGCTGAG
t0462705	2	23	A	AATTGCTTGAACCAGGGAGGCGA
t0462869	2	20	A	AGAATGGCATGAACCCGGGA
t0463163	2	22	A	AGGAGGCTGAGGCAGGAGAGTC
t0463340	2	22	C	CACTTTGGAAGGCTGAGACAGG
t0463381	2	20	A	AAGTGTTGGGATTACAGGCA
t0463992	2	27	C	CTGGTCTCGAACTCCTGGCATCAAGCG
t0464492	2	24	G	GGTGGCGCGTGCCTGTAGTCCCAG
t0464683	2	22	T	TGGCCAAGCTGGTGTTGAACTC
t0464761	2	21	G	GGGCGACAGAGCAAGACTCTG
t0464933	2	20	C	CGAGACCAGCCTGACCAACA
t0464959	2	24	A	AAGACAGGAGAATCGCTTGAACCC
t0465039	2	26	C	CAGGAGAATGGCGTGAACCTGGGAGG
t0465190	2	19	A	ATGGCGTGAACCCGGGAGG
t0465382	2	23	A	AAGAATTCAAGACCAGTCTGGGC
t0465518	2	26	G	GTCGAGACCAGCCTGACCAACATGGT
t0465769	2	20	G	GTGCAATCTCGGCTCACTGC
t0465892	2	21	C	CAGACTGGTCTTGAACTTCTG
t0465996	2	28	T	TGTTGCCCAGACTGGTCTCGAACTCCTG
t0466034	2	23	C	CTGGGTGACAGTGTGAGACTCTG
t0466207	2	26	G	GGCAGGAGAATCACTTGGACCAGGGA
t0466328	2	19	A	ACCCAGGAGGCGGAGGTTG
t0466469	2	25	T	TGGGTGACACAGCGAGACTCTGTAT
t0466564	2	21	G	GAGGGGCTGAGGTGGGAGGAT
t0466568	2	22	C	CCAAAGTGCTGGGATTACAGGT
t0466690	2	27	A	AGGCTGGTCTCGAACTCCTGAGCTCTG
t0466724	2	22	C	CTGGTCTCGAACTCCTGACCTT
t0466792	2	24	C	CTGAGGCTAGAAGATCCTTTGAAC
t0466891	2	24	G	GTCTCGAACTCCTGACCTCAGGTG
t0466973	2	22	C	CTCGTGATCTGCCCACCTCGGC
t0466980	2	25	G	GCGGGAGGCTGAGGTGGGAGGATTG
t0467333	2	19	T	TGGTAGGCTGAGACAGGAG
t0467354	2	21	T	TGCTTGAACCTGGGAGGCGGA
t0467364	2	24	G	GAGAATCGCTTGAACCCAGGAGGC
t0467452	2	19	C	CTGGTCTCGAACTCCTGGC
t0467610	2	26	G	GCCTGGGCAACATAGTGAGACCCTGC
t0467614	2	24	A	AGTGACTTGGGAGGCTGAGGCAGG
t0467791	2	21	G	GGGAGGCTGAGGCTGGAGGAT
t0467808	2	21	G	GTCTGGGCAACAGAGCAAGAC
t0467849	2	18	G	GTGAAGACTGTGCCATTG
t0468256	2	26	G	GTGGCCAGGCTGGTCTTGAACTCCTG
t0468450	2	21	G	GGGAGGTCAGGACTGTAGTGA
t0468526	2	22	A	AGCCTGAGCAACATAGCGAGAC
t0468634	2	20	A	AAAATTAGTCGGGCATGGTG
t0468953	2	24	G	GAGAATCACTTGAACCCAGGAGGC
t0469278	2	23	G	GGGAGGCTGAGGCATGAGAATTG
t0469331	2	25	C	CAGCACTCTGGGAGGCTGAGACTGG
t0469482	2	20	A	AACCCAGGAGGCGGAGCTTG
t0469645	2	19	C	CGGGAGGTAGAGGTTGCAG
t0469681	2	23	A	AATATACAGAAATTAGTTGGGTG
t0469725	2	20	A	AGGAGAATCGCTTGAACCTG
t0469874	2	20	A	ATGTGCATCTGTAGTCCCAG
t0470152	2	23	C	CCCAGGCTGGTCTTGAACTTCTG
t0470320	2	19	T	TTTCTTTACTTTTTGTAGA
t0470481	2	21	C	CACGATCTCGGCTTACTGCAT
t0470504	2	26	G	GTTATCCAGGCTGTCTCGAACTTCTG
t0470678	2	21	G	GGTGGGCTGAGGTGGGAGGAT
t0470730	2	27	T	TTTGCCCAGGCTGGTCTCGAACTCCTG
t0470786	2	21	A	AGGAAGAATTGCTTGAACTCA
t0470794	2	28	G	GTGCGATGTTGGCTCACTGCAACCTCTG
t0470826	2	21	A	AAGTGTTGGATTACAGGCGTG
t0471278	2	25	G	GCTGGTCTCGAACTCCTGATCTCTG
t0471319	2	21	C	CTGGGGAAGCTGAGGCAGGAA
t0471448	2	22	G	GTGAGCTGAGATTGTGCCATTG
t0471506	2	21	C	CAGGCTGGCCTTGAACTCCTG
t0471636	2	25	G	GCACTCCAGCCTGGGCAACATAGCG
t0472007	2	26	T	TTGGCCAGACTGGTCTCGAATTCCTG
t0472020	2	19	C	CAGGCTGGAGTGCAGTGGC
t0472025	2	24	C	CTTGAACCTGGGAGGCAGAGGTTG
t0472184	2	25	G	GGAGAATCACTTGAACCCAGGAGGA
t0472292	2	22	G	GGCCCAGGAGTTGGAGACTGCA
t0472577	2	26	T	TTGGCCTGGCTGGTCTTGAACTCCTG
t0472583	2	26	C	CTTAGGAGGCTGAGGCAGGAGAATCG
t0472626	2	19	A	ACTGAGGCAAGAGAATCAC
t0473175	2	18	G	GAGGTCAGGAGTTAGAGA
t0473287	2	22	A	AGATCGCGCCACTGTACTCCAG
t0473819	2	25	C	CTACTACTACTACTACTACTACTAC
t0474181	2	19	T	TGGGACTTAAAAAAAAAAA
t0474478	2	24	G	GCCCAGACTGATCTTGAACTCCTG
t0474496	2	24	G	GCTGTAGTGAGCCATGATCATACC
t0474664	2	23	T	TGAACCTGGGAGGTGGAGGTTGC
t0475811	2	26	A	AGGTGGGCGGATCACGAGGTCAGGAG
t0475900	2	20	G	GAGGCTGAGGCGGGTGGGTA
t0475915	2	18	C	CAACATAGCGAGACCCCG
t0476048	2	19	G	GAAGAGGAAGAAGAAGAAG
t0476141	2	21	A	AGGCTGGTCTTGAACTCCTAG
t0476334	2	19	T	TGTTTGTTTGTTTGTTGAG
t0476877	2	30	C	CATGTTGGCCAGGCTGGTCTTGAACTCTTG
t0476966	2	18	T	TGTGTGTGTGTGTGTGTG
t0477264	2	26	G	GCTACTCGGGAGGCTGAGGCTGGAGG
t0477477	2	20	T	TGCAGCCTCTGCCTCCCAGC
t0477542	2	25	C	CCAAAGTGCTGGGATTACAGGCGTG
t0477581	2	22	T	TTTTTTTTTGTAGAGATGAGGT
t0477779	2	21	G	GCTGGACTGTGGTGGCTCATG
t0478083	2	20	T	TCAGGAGGCTGAGGCAGGAG
t0478230	2	20	A	AGCAACATAGCGAGACCCCG
t0478271	2	23	A	ATCTCGGCTCAGTGCAAGCTCTG
t0478336	2	23	G	GTAGGAGAATCACTTGAACTTAG
t0478441	2	20	G	GAGTTCGAGACCAGCCTGGC
t0478566	2	24	G	GACCAGGCTGGTCTTGAACTCCTG
t0478827	2	27	G	GGGCAACATAGCGAGACCCCGTCTCTA
t0479116	2	28	G	GTGTGATCTCGGCTTACTGCAGCCTCTG
t0479167	2	19	G	GTTTGAGACCAGCCTGACC
t0479236	2	23	T	TGGGCAACATAGTGAGAACTCAT
t0479394	2	22	C	CGAGAATCACTTGAACCTGGGA
t0479605	2	18	A	AGAGAGAGAGAGAGAGAG
t0479624	2	26	G	GGGTTTTGCCATGTTGGCCGGGCTGG
t0479891	2	20	G	GGATCGCGCCTGTGAATAGC
t0480057	2	23	T	TGAACCCGGGAGGTGGAGGTTGC
t0480260	2	27	T	TTGGTCATGGCTGGTCTCAAACTCCTG
t0480588	2	26	T	TTGGCTAGGCTGGTCTTGAACTCCTG
t0480796	2	19	T	TTTGTTTGTTTGTTTGTTG
t0481060	2	28	T	TGTCTCCCAGACTGGAGTGTAGTGGCAT
t0481171	2	29	A	ATGTTGGCCAGGCTGGTCTCAAACTCCTG
t0481278	2	23	T	TGCTCAGGCCTGGTCTCCAACTC
t0481689	2	19	A	ACTCGGGAGGCTGAGGTGG
t0481815	2	20	T	TGGGGGACAAAAAAAAAAAA
t0481859	2	22	G	GGATCATTTGAACTCAGGAATT
t0481974	2	27	T	TGAACCCGGGAAGCGGAGCTTGCAGTG
t0482212	2	25	C	CCTGAGCAACATAGCGAGACCCTGT
t0482309	2	19	G	GCCTCACGCCTGTAATCCT
t0482502	2	26	T	TTGCCCAGGCTGCTCTAGAACTCCTG
t0482545	2	21	C	CCAACATGATGAAACCTGATC
t0483019	2	20	A	AAGACAGGAGGATCACTTGA
t0483583	2	27	G	GAATCGCTTGAACCTAGGAGATGGAGG
t0484195	2	20	C	CTCGTGATCTGTCCGCCTCG
t0484564	2	18	T	TAATTTTTGGATTTTTAG
t0485098	2	25	A	AATGGCATGAACCCAGGAGGCGGAG
t0485166	2	27	T	TGTTGGCCAGGCTGGTCTTGAACTCCG
t0485167	2	24	C	CTGGAGGATCGCTTGAGTCCAGGA
t0485238	2	25	A	ATGGCGTGAACCCGGGAGGCGGAGC
t0485283	2	22	C	CGGGAGGCTGAGGCTGGAGGAT
t0485685	2	18	A	AGGAAGGAAGGAAGGAAG
t0485725	2	18	A	AGGAGGCTGAGACAGGAG
t0485728	2	22	C	CTACTCGGGAGGCTGAGGCTGG
t0485770	2	26	T	TTGCCCCAGCTGGTCTTGAACTCCTG
t0485816	2	22	A	AGCAGCTGGGACTATAGGCACG
t0485841	2	18	G	GTTTGAGACTAGACTGGG
t0486167	2	27	T	TGTTGTCCAGGCTGGTCTTGAACTCCG
t0486251	2	26	G	GAGAATCACTTGAACCCAGAAGGTGT
t0486413	2	21	T	TGGGGGACAAAAAAAAAAAAA
t0486419	2	26	G	GAATGGCGTGAACCCGGGAGGCGGAG
t0486775	2	20	A	AACTTGGGAGGCGGAAGTTG
t0486876	2	22	T	TGCTGGAATTACAGACATGAGC
t0487225	2	23	C	CAGATCACCAGAGCTCAGCAGTT
t0487233	2	23	A	AGGGTTTCACCATGTTGGCGAGG
t0487251	2	19	T	TTGTTTTTCTGTTTTTTGA
t0487257	2	28	T	TGTTGGTCAGGCTGGTCTCGAACTCCTG
t0487339	2	24	A	AGGATTGCTTGAACTTGGGAGGTG
t0487353	2	21	G	GAAGAATCGCTTGAACCCGGG
t0487525	2	18	A	AGAATCGCTTGAACCCAG
t0487926	2	19	G	GATACTCGGGAGGCTGAGG
t0488191	2	22	T	TGCTGGGATTATAGGTGCGAGA
t0488240	2	20	C	CTGGTCTTGAACTCCTGACC
t0488265	2	23	G	GTAAGGCTGGTCTTGAACTCCTG
t0488438	2	26	A	AGGCGGGAGAATTGCTTGAACCCAGG
t0488541	2	27	C	CAGCCTGAGCAACATAGCGAGACCCCG
t0488659	2	23	A	AATCGCTTGAACCCAGGAGGCAG
t0488772	2	20	C	CGCGCCTGTGAATAGCCACT
t0488913	2	19	T	TCTGTCACCCAGGCTGGAG
t0488948	2	20	G	GAGGTGGGAGAATCGCTTGA
t0489174	2	24	A	ATCGAGACCATCCTGGCTAACATG
t0489231	2	20	C	CGGCTGGTCTTGAACTCCTG
t0489746	2	26	T	TTGCCCAGGCTGGTCTCCAACTCCTG
t0490020	2	24	A	AGGAGAATTGCTTGAACTTGGGAG
t0490222	2	20	G	GTTTGAGACCAGCCTGGGCA
t0490507	2	26	A	AGGTGGGTGGATCACCTGAGGTCAGG
t0490512	2	19	A	ACAGTGACTCAGGAGGCTG
t0490663	2	20	T	TGTAGTCCCAGCTACTCGGG
t0490766	2	19	A	AAGTGATTCGCCTGCTTCA
t0490916	2	19	A	AAATGGGCTGGGCATGGTG
t0491021	2	24	G	GGAGGTCTCACTGTACTGCTCAGG
t0491069	2	23	G	GGAGAATCGCTTGAACCCGGGAG
t0491093	2	21	A	ATGTTGGCCAGGCTGAACTCG
t0491243	2	26	T	TTGCCCAGGCTGCTCTTGAACTCCTG
t0491254	2	20	A	AGGAGGCGGAGCTTGCAGTG
t0491267	2	23	T	TTGCCCAGGCTGGAGTGCAGTGG
t0491292	2	27	G	GTTGGTCACACTGGTCTTGAACTCCTG
t0491335	2	21	C	CAGACTGGTCTAGAACTCCTG
t0492173	2	27	G	GTTGTCCATGCTGGTCTTGAACTCCTG
t0492423	2	23	A	ATTTTTGTATTTTAGTAGAGATG
t0492519	2	23	C	CCCAGACTGGTCTCGAACTCCTG
t0492667	2	21	T	TGAGAATCGCTTGAACCTGGG
t0492744	2	29	G	GGTGTGATCTCGGCTCACTGCAACCTCTG
t0492763	2	21	A	AGAAGTTCAAGACCAGCCTGG
t0492886	2	27	G	GGAGAATTGCTTGAACCCGGGAGGCAG
t0493194	2	29	C	CGCGCCTGTGAATAGCCACTGCACTCCAG
t0493219	2	27	G	GTTGCCCAGTCTGGTCTTGAACTCCTG
t0493303	2	23	G	GCTGAGGTAGTAGAATGGCGTGA
t0493414	2	24	C	CAGGCTCAGGTAATCCTCCCACCT
t0493942	2	24	A	AGAGGATCACTTGAACCCGGGAGG
t0493956	2	29	G	GCTGAGGTGGGAGGACTGCTTGAGCCCTG
t0493999	2	23	A	ACCAGGCTGGTCTTGAACTCCTG
t0494084	2	30	G	GCCAGGCTGATCTCGAACTCCTGACCTCTG
t0494264	2	23	T	TGTGGGCTGAGGTGGGAGGATTG
t0494300	2	19	A	ATTTTTATATTTTTAGTAG
t0494372	2	21	G	GCTGGGATTACAGGCATGAGC
t0494576	2	25	T	TTGCCTGGCTGGTCTTGAACTCCTG
t0494771	2	18	A	AATAGTAATAACCAGGTG
t0494783	2	26	T	TTGCCCAGTCTGGTCTCGAACTCCTG
t0495212	2	25	A	AATGGCGTGAACCCGGGAAGCGGAG
t0495329	2	23	G	GGAGAATCACTTGAACCTGGGAG
t0495426	2	23	A	ATCTCGGCTCACTGCAAGCTCCG
t0495577	2	18	C	CGTGCCTGTAGTCCCAGC
t0495595	2	20	A	AGTTTAAGACCGGCCTGAGT
t0496303	2	27	A	AGCTACTGGGGAAAGCTGAGGCAGGAG
t0496706	2	23	G	GCCAGGCTGGTCTCAAACTCCTG
t0496810	2	29	T	TGACATGATTATAGTTCACTATGATGATC
t0496912	2	23	C	CGCGTGCCTGTAGTCCCAGCTAC
t0497271	2	28	G	GCTGGTCTTGAACTCCTGACCTCAGGTG
t0497421	2	23	G	GAGGCTGAGACAGTAGAATTGCT
t0497551	2	19	G	GGAGTTCTGGGCTGTGGTG
t0497682	2	20	T	TTGCCCAGGCTGGAGTGCAG
t0497977	2	28	G	GCACGATCTCGGCTCACTGCAACCTCTG
t0498624	2	26	A	AGGTGGGAGGCTCGCTTGAGCCCAGG
t0498662	2	23	G	GAGGCTGACGCAGGAGAATCGCT
t0498671	2	21	A	AGGGGGCTGAGGTGGGAGGAT
t0498681	2	20	C	CAGAGTCTCGTTCTGTTGCC
t0498903	2	24	G	GCCTAGGCTGGTCTTGAACTCCTG
t0498919	2	26	G	GCCTGGGTGACAGAGTGAGACTTCAT
t0498976	2	27	G	GTTGGCCAGGCTGGTTTCGAACTCCTG
t0499162	2	23	G	GGCCAGGATGGTCTCGATCTCTT
t0499485	2	26	A	AGGTGGGAGGATCGCTTGAGCCCCGG
t0499829	2	27	G	GTTTGCCAGGCTGGTCTCGAACTCCTG
t0500100	2	24	C	CTGGGCAACATAGCGAGACCCCGT
t0500189	2	20	T	TTGTATTTTTAGTAGAGATG
t0500330	2	24	G	GAGGGCGAGGTGGGAGGATCATTT
t0500431	2	21	G	GCTGAGGCTGGAGGATCGCTT
t0500923	2	24	A	ATGTTGGTCAGGCTGGTCTTGAAC
t0500952	2	24	G	GGAGAATCATTTGAAGCCAGGAGG
t0500981	2	20	A	AATGGCTTGAACCCGGGAGG
t0501028	2	19	A	AAGTGTTGGGATTATAGGC
t0501289	2	20	A	AATTGTTTGAACCCAGGAGG
t0501556	2	19	A	AGAATGGCATGAACCCGGG
t0501735	2	26	T	TTGGCCAGACTTGTCTTGAACTCCTG
t0502186	2	24	G	GGGAGAACTGAGGCAGGAGAATTG
t0502434	2	20	C	CCCAGGCTGGAGTGTAGTGG
t0502769	2	19	A	AGTTCGAGACCAGCCTGGC
t0502892	2	24	A	AGGAGAATTGCTTGAACCCGGGAG
t0502936	2	24	A	ATCTTGAACTCCTGACCTCAGGTG
t0503281	2	19	T	TAGTACTTGGATGGGAGAC
t0503296	2	26	G	GTTGCTCAAGCTGTTTTGAATTCCTG
t0503770	2	26	G	GTGCCTAGGCTGGTCTTGAACTCCTG
t0504024	2	21	G	GCCGAGATCGCACCACTGTAC
t0504187	2	23	A	AACCCAGGAGGTGGAACTTGCAG
t0504510	2	23	A	AGGCTGAAGTGGGACGATTGCTT
t0504587	2	25	T	TTTTTTTTGTTGTTGTTGTTGTTTT
t0504707	2	23	C	CACTCCAGCCTGGGCAACATAGC
t0504793	2	21	G	GGAGGATCGCTTGAGTCCAGG
t0505007	2	23	C	CGCGATCTCGGCTCACTGCAAGT
t0505201	2	19	G	GTGACGAGCGAAACTCTGT
t0505250	2	24	C	CCAGAGGTTGCAGTGAGCTGAGAT
t0505290	2	19	C	CTTTTTTTGAGATGGAGTC
t0505343	2	18	T	TCAGGAGTTGCAGTTGGA
t0505357	2	24	C	CACTCCAGCCTGGGCAACATAGCG
t0505464	2	21	G	GTATTGGGATTATAGGCGTGA
t0505693	2	22	G	GAGTTCGAGACCAGCCTGGCCA
t0505804	2	22	A	AACCTGGAAGGCGGAGCTTGCT
t0506141	2	26	G	GAGAATTGCTTGAACCTGGGAGGCAG
t0506165	2	19	A	AGACTCGCTTGAACCTGGG
t0506590	2	28	G	GCGCGATCTCGGCTCACTGCAATCTCTG
t0506594	2	28	A	AGGAGAATCACTTGAACCCAGGAGGTGG
t0506799	2	23	C	CCTGAGCAACATAGCGAGACGGC
t0506863	2	27	G	GTTCCCCAGGCTGGTCTTGAACTCCTG
t0507082	2	25	A	AGAGAGAGAGAGAGAGAGAGAGAGA
t0507111	2	21	A	ACGATCTCGGCTTACTGCAAT
t0507438	2	22	A	AGGAGTTCGAGACCAGCCTGGC
t0507578	2	26	G	GTGTTTTTCCATGTTGGTCAGGCTGG
t0507589	2	28	C	CGGCTATGATGGTTTTAAACTCCTGAGC
t0507845	2	18	T	TCTGTTTTGTATTTTTTG
t0507973	2	25	A	AACCCAGGAGGCGGAGCTTGCAGTG
t0508132	2	28	C	CAGGAGAATGGCATGAACCCAGGAGGCA
t0508232	2	21	A	ATCTCACTTTGTTGCCCAGGC
t0508304	2	18	C	CAGCTTGGGCAATGGTAG
t0508348	2	20	A	AGTAGCTGGGATTACAGGTG
t0508385	2	22	G	GTGAGCCGAGATTGCACCACTG
t0508553	2	20	A	AGGCTGATCTTGAACTCCTG
t0508585	2	27	G	GTTGTCCAGGCTGGTCTCGAACTTCTG
t0508669	2	23	G	GCACGATCTCGGCTCACTGCAAG
t0508775	2	25	T	TTCCCAGGCTGGTCTTGAACTCCTG
t0509054	2	19	A	AGCTGAGATTGCGCCACTG
t0509157	2	20	G	GCTACTCGGGAGGCTGAGGC
t0509583	2	22	G	GCCCGTAATCCTAGCACTTTGG
t0509881	2	21	A	AGGGCTGGTCTTGAACTCCTG
t0509928	2	23	C	CCTGTAGTCCCAGCTACTCGGGA
t0510230	2	24	A	AGGCTGAGGCAGGAGAATCGCTTG
t0510275	2	26	A	AGAATTGTTGGAACCCAGGAGGCAGA
t0510716	2	21	G	GAGGCTGGTCTCGAACTCCTG
t0510821	2	25	G	GAGGCTGGAGGATCGCTTGAGTCCA
t0510884	2	20	G	GCTGGGACTACAGGCACATG
t0510886	2	27	G	GTTGGCCAGGCTACTCTCGAACTCCTG
t0510898	2	24	A	ATTTTGTGTTTTTAGTAGAGATGG
t0510932	2	22	A	AGGCTGAGGTGGGAGGATCGCT
t0511026	2	28	G	GCACGATCTCGGCTCACTGCAAGCTCCG
t0511052	2	25	A	AGAGAGAGAGAGAGAGAGAAAGAAG
t0511126	2	23	G	GCTCTGTCACCCAGGCTGGAGTG
t0511239	2	24	G	GGGAGGCTGAAGCAGGAGAATTGC
t0511293	2	27	A	ATTGGCCAGACTGGTCTCGAACTCCTG
t0511690	2	26	T	TTCGAGACCAACCTGGGCAACACGGC
t0512259	2	20	C	CTCACGCCTGTAATCCCAGC
t0512687	2	26	T	TTGGTGAGGCTGGTCTTGAACTCCTG
t0513048	2	22	T	TCTGTCATCCAGGCTGGAGTGC
t0513333	2	30	T	TGGCGTGATCTCGGCTCACTGCAAGCTCTG
t0513686	2	23	T	TGAACCCAGGAGGTGGAGGTTGC
t0514004	2	23	T	TGTAGTCCCAGCTACTCGGGAGG
t0514262	2	24	A	AGGAGAATCGCTTGAACCCAGGAG
t0514270	2	21	C	CCTGGGCAACATAGTGAGACC
t0514406	2	27	G	GTTGGCAAGACTGGTCTTGAACTCCTG
t0514431	2	21	G	GGAGAATTGCTTGAACCCAGG
t0514553	2	24	A	ATCTCGGCTCACTGCAAGCTCCGC
t0514696	2	29	T	TGCAGTGATGCGATCATGGCTTACTGAAG
t0514774	2	28	G	GCGCGATCTTGGTTCACTGCAACCTCTG
t0514812	2	20	C	CGTGAACCCAGGAGGCGGAG
t0514958	2	23	T	TGGCGTTTCTCCATGTTGGTCAG
t0515058	2	27	G	GGCAGAGGTTGCGGTGAGCTGAGATCG
t0515226	2	19	G	GCAGCTGGGACTATAGGCG
t0515269	2	28	A	AGGCTGAGGCAGGAGAATTGCTTGAACC
t0515356	2	23	A	ATCTTGGCTCACTGCAACCTCTG
t0515529	2	23	G	GCCAGGTTGGTCTCGAACTCCTG
t0515671	2	24	C	CCTAGGTGACACAGTGAGACTCTG
t0515747	2	26	G	GCTGAGGCAGGAGAATTGCTTGAACC
t0515911	2	18	C	CTACTCTGGAGGCTGAGG
t0516083	2	26	G	GCTGAGGCTGGAGGATCGCTTGAGTC
t0516349	2	23	G	GAGGCAGGAGAATCACTTGAACC
t0516475	2	26	A	AGAGAGAGAGAGAGAGAGAGAGAGAG
t0516898	2	18	A	ACTATGTTGGCCAGGCTG
t0516993	2	26	A	ATTGGCCAGGCTGGTCTCGAACTCTG
t0517026	2	26	C	CAGCACTTTGGGAGGCCGAGGCGGGC
t0517071	2	25	A	AGAATCGCTTGAACCTAGGAGGCAG
t0517155	2	19	A	ACTGGGGAGGCTGAGGCAG
t0517233	2	29	A	ATGTTGGCCAGGCTGGTCTTGAACTTCTG
t0517689	2	18	A	ATTTTTTGTAGAGATGAG
t0517940	2	19	G	GAGAATCGCCTGAACCCAG
t0518077	2	20	G	GAGGTGGACGTTGTAGTGAG
t0518217	2	27	G	GTATGATCTCGGCTCACTGCAACTCTG
t0518222	2	19	T	TGGTCTCAAACTCCTGGGC
t0518234	2	27	G	GGCTGAGGCTGGAGGATCGCTTGAGTC
t0518280	2	20	A	AGGAGTTCGAGATCAGCCTG
t0518287	2	24	G	GTGCAGACTGGTCTCGAACTCCTG
t0518665	2	22	T	TTGCCCAGGCTGGAGTGTAGTG
t0518769	2	26	A	ATTGCCCAGGCTGGTCTTGAACTCTG
t0519331	2	19	G	GAGGGGGGAAAAAAAAAAA
t0519616	2	26	C	CTGCTCAGGCTGGTCTTGAACTCCTG
t0519811	2	24	G	GGAGAATCTCTTGAACCCGGGAGG
t0519984	2	26	T	TTGGCAAGACTGGTCTTGAACTCCTG
t0520005	2	19	C	CCAAGACTGTGCATTTGCA
t0520121	2	21	G	GAAGAATTGCTGGAACCCGGG
t0520432	2	23	A	ATCACGAGGTCAGGAGATTGAGA
t0520502	2	29	G	GGCATGATCTCGGCTCACTGCAACTTCTG
t0520594	2	20	A	AGGCTGATATTGAACTCCTG
t0520597	2	24	A	AAGAAGAAGGAAGGAGAAGAAGAA
t0520598	2	23	A	ATCGCTTGAACCCGGGAGGTGGA
t0520990	2	26	T	TTTCCCAGACTGGCCTCGAACTCCTG
t0521780	2	26	G	GAGAATGGTGTGAACCTGGGAGGCGG
t0522491	2	24	T	TTTAATTATCTGGGCATGGTGGCA
t0522642	2	19	A	AGGAGGCTGAGACAGGAGA
t0522776	2	21	A	AGGATAGCTTGAGCCCAGGAG
t0522881	2	20	C	CAGGAGAGTGGTGTGAACCC
t0522938	2	19	G	GGGTGGTCTTGAACTCCTG
t0523127	2	21	G	GTGCGATCTCGGCTCACTGCA
t0523141	2	26	T	TTGCCCAGACTGGTCTTGAACTTCTG
t0523421	2	23	G	GTCAAGCTGGTCTTGAACTCCTG
t0523564	2	26	T	TTGCCCAAGCTGGTCTTGAACTCCTG
t0523588	2	19	G	GAGGCAGGAGAATCGCTTG
t0523688	2	24	G	GAGGCTGGAGGATCGCTTGAGTCC
t0523726	2	24	C	CAACATAGCGAGACCCCGTCTCTA
t0523751	2	28	G	GTGTGATCTCGGCTCACTGCAACTTCTG
t0523838	2	18	G	GTAGCTGGGACTGCAGGC
t0523933	2	23	G	GTGGGAGGATTGCTTGAACCCAG
t0524122	2	25	G	GGAGGCTGAGGCTGGAGGATCGCTT
t0524143	2	28	G	GCGTGATCTCAGCTCACTGCAACCTCTG
t0524229	2	18	G	GTGGGAGGATCGCTTGAG
t0524320	2	21	G	GTCTTGAACTCTTGACCTCTG
t0524860	2	24	G	GGCCAGACTGGTCTCGAACTCCTG
t0524968	2	21	G	GTCTGGAACTCCTGAACTCAG
t0525193	2	27	A	ATTGGCCAGGCTGGTATTGAACTCCTG
t0525418	2	22	G	GCAAACTCTGCCTCGCAAGCAG
t0525503	2	21	T	TTGGGAGGGTGAGGTAGGAGA
t0525562	2	18	T	TTTTTGTTGTTGTTGGTA
t0525764	2	27	G	GTTGGCCTGACTGGTCTTGAACTCCTG
t0526101	2	18	C	CTCAGGAGGTGGAGGTTG
t0526224	1	24	G	GGCCAGACTGGTCTCAAACTCCTG
t0526239	1	28	G	GCACAATCTCGGCTCACTGCAACTTCTG
t0526275	1	27	G	GTTGTCCAGGCTGGCCTTGAACTCCTG
t0526407	1	21	T	TGGTGTGTGCCTGTAGTCCCA
t0526423	1	18	T	TATTTTTAGTAGAGACAG
t0526484	1	27	C	CACTTTGGGAGGCCGAGGCAGGTGGAT
t0526566	1	23	G	GGCCCAGGAGTTGGAGACTGCAG
t0526602	1	24	G	GGCAGGGGGATCACCTGAGGTCGG
t0526844	1	20	T	TGCGGTGAGCCGAGATCCTG
t0526845	1	26	T	TTGGGAGTCTGAGGCAGGAGAATCAC
t0526905	1	24	T	TGGGAGGCTGAGGCAGGAGAATCG
t0527085	1	20	A	ATCACCTGAGGAGTTTGAGA
t0527110	1	24	A	AGGTGGGAGGACTGCTTGAGCCTG
t0527117	1	22	C	CACGTTGGGAGGCCGAGGCGGG
t0527271	1	21	T	TTTCCAGGCTGGAGTGTAGTG
t0527310	1	24	C	CAGGCGGGAGTGTAGTGGCACCAT
t0527414	1	28	C	CAGCACTTTGGGAGGCTGAGGTGGGCGG
t0527490	1	26	T	TACTCGGGAGGCTGAGGCAGGAGGAT
t0527677	1	20	C	CCAGGAGGCGGAGCTTGCAG
t0527799	1	22	G	GCTCACTGCAACCTCTGCCTCC
t0527854	1	18	G	GCTGGGCGTGGTGGCGGG
t0527969	1	21	G	GTCTCGAACTCCTGAGCTCTG
t0527972	1	22	G	GAACCCAGGAGGTGGAACTTGC
t0528032	1	19	C	CCAGGCTGGAGTGTAGTGG
t0528078	1	29	A	ATGTTGGTCAGGCTGGTCGCGAACTCCTG
t0528103	1	28	T	TGTTGCTCAGACTGGCCTCAAACTCCTG
t0528289	1	19	G	GAGCACAGGAGGATCTCGG
t0528528	1	18	A	AAGGTCAGGAGTTCGAGA
t0528605	1	26	T	TGTAGTCCCAGCTACTCGGGAGGCCG
t0528966	1	26	G	GTTAACCAGGCTGTCTTGAACTCCTG
t0529613	1	21	A	ATGAGCCGGGCATGGTAGCAG
t0529729	1	23	A	AGGCATGAGAATCACTTGAACCC
t0529735	1	20	A	ATTACAGGCATGAGCAACTG
t0529773	1	23	G	GGTGGATTGCTTGAGCTTAGGAG
t0529795	1	25	G	GCCTGACCAACATGGAGAAACTCTG
t0529836	1	24	G	GAGGCAGGAGAATCGCCTGAACCT
t0529862	1	18	C	CTGGAGGGCAATGGCGTG
t0529915	1	23	A	AACTCAGAAGGCGGAGGCTGCAG
t0530014	1	24	A	AGGAGGCTGAGGCAGAAGAATGGC
t0530477	1	26	T	TTGACCAGGCTGGTTTCGAACTCCTG
t0530485	1	20	G	GGATCTCGGCTCACTGCAAC
t0530569	1	24	A	AGGCAGGAGAATTGCTTGAACCGG
t0530710	1	29	C	CTTGAACCCAGGAGGCAGAGATTGCAGTG
t0530732	1	20	A	AGAATCTCTTGAACCTGGGA
t0530787	1	26	A	AGGAGAATCACTTGAACCCAGGAGGT
t0531055	1	29	A	ATAGCTGGAACCTGGGAAGCAGAGGTTGC
t0531143	1	28	G	GGGAGGCTGAGGCAGGAGAATCGCTTGA
t0531247	1	25	G	GCTGGTCTCGAACTCCTGACCTCTG
t0531302	1	21	G	GCATGAGTCACCACATCCAGC
t0531570	1	20	C	CTGTCGCCCAGGCTGGAATG
t0531654	1	21	T	TTGCGGTGAGCCGAGATCGAG
t0531703	1	24	G	GCGGGAGGATCGCTTGAGCCCAGG
t0531723	1	19	A	ATGGAGATCGTACACTGCA
t0531776	1	20	A	AGTTGGAGACCAACCTGGGC
t0532222	1	18	C	CACCTCCCAGGCTCAAGG
t0532250	1	24	G	GAAAATCACTTGAACCCAGGAGGC
t0532275	1	23	G	GAGACCAAGAGTTCAGGGCTGTA
t0532389	1	21	C	CATGTTGATCAGGCTGGTCTC
t0532513	1	27	T	TTTTTCGTATTTTTAGTAGAGATGGGG
t0532570	1	21	G	GGAAGGCTGAGGCAGGAGAAT
t0532616	1	24	G	GAGTAGCTGGGACTGTAGGCACAT
t0532670	1	21	T	TGGGCGACAGAGCGAGACTCA
t0532758	1	21	T	TGGATTGCTTGAGCTCGGGAG
t0532944	1	21	A	AAGAGGAAGAAGAAGAAGAAG
t0533042	1	28	G	GAATTGCTGGAACCCAGAAGGTGGAGGT
t0533055	1	23	A	AGGTGGATCACCTGAGGTCAGGT
[truncated: 11,554 more rows]
